# Supplementary material for: Adamantane-1-ammonium benzoate
Source: Acta Crystallogr Sect E Struct Rep Online. 2009 Oct 17;65(Pt 11):o2769. doi: 10.1107/S1600536809036903 (PMC2971192; doi:10.1107/S1600536809036903)
Supplement: Supplementary file 1 [file e-65-o2769-sup1.cif]

##############################################################################
###                                                                        ###
###        Electronic paper (Acta Crystallographica Section E)             ###
###                                                                        ###
##############################################################################
#                                                                            #
# This CIF contains the data in a paper accepted for publication in Acta     #
# Crystallographica Section E. It conforms to the requirements of Notes      #
# for Authors for Section E, and has been peer reviewed under the auspices   #
# of the IUCr Commission on Journals.                                        #
#                                                                            #
# Full details of the Crystallographic Information File format               #
# are given in the paper "The Crystallographic Information File (CIF):       #
# a New Standard Archive File for Crystallography" by S. R. Hall, F. H.      #
# Allen and I. D. Brown [Acta Cryst. (1991), A47, 655-685].                  #
#                                                                            #
# The current version of the core CIF dictionary is obtainable from          #
# ftp://ftp.iucr.org/pub/cif_core.dic. The current version number is 2.4.    #
#                                                                            #
# Software is freely available for graphical display of the structure(s) in  #
# this CIF.  For information consult the CIF home page http://www.iucr.org/  #
# cif/home.html                                                              #
#                                                                            #
# This file may be used for bona fide research purposes within the           #
# scientific community so long as proper attribution is given to the journal # 
# article from which it was obtained.                                        #
#                                                                            #
##############################################################################
                                             
data_I
_audit_creation_method     SHELXL-97
_chemical_name_systematic
;
adamantane-1-ammonium benzoate
;
_chemical_name_common     ?
_chemical_formula_moiety     'C10 H18 N +, C7 H5 O2 -'
_chemical_formula_sum     'C17 H23 N O2'
_chemical_formula_iupac     'C10 H18 N +, C7 H5 O2 -'
_chemical_formula_weight     273.36
_chemical_melting_point     ?
_symmetry_cell_setting     'monoclinic'
_symmetry_space_group_name_H-M     'P 21/n '
_symmetry_space_group_name_Hall     '-P 2yn'
loop_
    _symmetry_equiv_pos_as_xyz
    'x, y, z'
    '-x+1/2, y+1/2, -z+1/2'
    '-x, -y, -z'
    'x-1/2, -y-1/2, z-1/2'
_cell_length_a     10.918(2)
_cell_length_b     6.5664(13)
_cell_length_c     21.197(4)
_cell_angle_alpha     90.00
_cell_angle_beta     100.07(3)
_cell_angle_gamma     90.00
_cell_volume     1496.3(5)
_cell_formula_units_Z     4
_cell_measurement_reflns_used     12490
_cell_measurement_theta_min     3.20
_cell_measurement_theta_max     27.67
_cell_measurement_temperature     298(2)
_exptl_crystal_description     'Prism'
_exptl_crystal_colour     'Colourless'
_exptl_crystal_size_max     0.2000
_exptl_crystal_size_mid     0.2000
_exptl_crystal_size_min     0.2000
_exptl_crystal_density_diffrn     1.214
_exptl_crystal_density_meas     ?
_exptl_crystal_density_method     'not measured'
_exptl_crystal_F_000     592
_exptl_absorpt_coefficient_mu     0.079
_exptl_absorpt_correction_type     'multi-scan'
_exptl_absorpt_process_details     '(CrystalClear; Rigaku, 2005)'
_exptl_absorpt_correction_T_min     0.7738
_exptl_absorpt_correction_T_max     1.0000
_exptl_special_details
;
;
_diffrn_ambient_temperature     298(2)
_diffrn_radiation_type     MoK\a
_diffrn_radiation_wavelength     0.71073
_diffrn_radiation_source     'fine-focus sealed tube'
_diffrn_radiation_monochromator     graphite
_diffrn_measurement_device_type     'Rigaku SCXmini'
_diffrn_measurement_method     'CCD_Profile_fitting'
_diffrn_detector_area_resol_mean     13.6612
_diffrn_reflns_number     15027
_diffrn_reflns_av_R_equivalents     0.0425
_diffrn_reflns_av_sigmaI/netI     0.0340
_diffrn_reflns_theta_min     3.20
_diffrn_reflns_theta_max     27.48
_diffrn_reflns_theta_full     27.48
_diffrn_measured_fraction_theta_max     0.999
_diffrn_measured_fraction_theta_full     0.999
_diffrn_reflns_limit_h_min     -14
_diffrn_reflns_limit_h_max     14
_diffrn_reflns_limit_k_min     -8
_diffrn_reflns_limit_k_max     8
_diffrn_reflns_limit_l_min     -27
_diffrn_reflns_limit_l_max     26
_diffrn_standards_number     0
_diffrn_standards_interval_count     ?
_diffrn_standards_interval_time     ?
_diffrn_standards_decay_%     ?
_refine_special_details
;
Refinement of <i>F</i>^2^ against ALL reflections. The weighted <i>R</i>-factor
<i>wR</i> and goodness of fit <i>S</i> are based on <i>F</i>^2^, conventional
<i>R</i>-factors <i>R</i> are based on <i>F</i>, with <i>F</i> set to zero for
negative <i>F</i>^2^. The threshold expression of <i>F</i>^2^ >
\s(<i>F</i>^2^) is used only for calculating <i>R</i>-factors(gt) <i>etc</i>.
and is not relevant to the choice of reflections for refinement.
<i>R</i>-factors based on <i>F</i>^2^ are statistically about twice as large
as those based on <i>F</i>, and <i>R</i>- factors based on ALL data will be
even larger.
;
_reflns_number_total     3437
_reflns_number_gt     2453
_reflns_threshold_expression     >2sigma(I)
_refine_ls_structure_factor_coef     Fsqd
_refine_ls_matrix_type     full
_refine_ls_R_factor_all     0.0800
_refine_ls_R_factor_gt     0.0548
_refine_ls_wR_factor_gt     0.1319
_refine_ls_wR_factor_ref     0.1473
_refine_ls_goodness_of_fit_ref     1.035
_refine_ls_restrained_S_all     1.035
_refine_ls_number_reflns     3437
_refine_ls_number_parameters     181
_refine_ls_number_restraints     0
_refine_ls_hydrogen_treatment     constr
_refine_ls_weighting_scheme     calc
_refine_ls_weighting_details
         'calc w=1/[\s^2^(Fo^2^)+(0.0654P)^2^+0.3147P] where P=(Fo^2^+2Fc^2^)/3'
_atom_sites_solution_hydrogens     geom
_atom_sites_solution_primary     direct
_atom_sites_solution_secondary     difmap
_refine_ls_shift/su_max     0.000
_refine_ls_shift/su_mean     0.000
_refine_diff_density_max     0.202
_refine_diff_density_min     -0.264
_refine_ls_extinction_method     none
_refine_ls_extinction_coef     ?
loop_
    _atom_type_symbol
    _atom_type_description
    _atom_type_scat_dispersion_real
    _atom_type_scat_dispersion_imag
    _atom_type_scat_source
    'C' 'C' 0.0033 0.0016
                         'International Tables Vol C Tables 4.2.6.8 and 6.1.1.4'
    'H' 'H' 0.0000 0.0000
                         'International Tables Vol C Tables 4.2.6.8 and 6.1.1.4'
    'N' 'N' 0.0061 0.0033
                         'International Tables Vol C Tables 4.2.6.8 and 6.1.1.4'
    'O' 'O' 0.0106 0.0060
                         'International Tables Vol C Tables 4.2.6.8 and 6.1.1.4'
_computing_data_collection     'CrystalClear (Rigaku 2005)'
_computing_cell_refinement     'CrystalClear (Rigaku 2005)'
_computing_data_reduction     'CrystalClear (Rigaku 2005)'
_computing_structure_solution     'SHELXS-97 (Sheldrick, 2008)'
_computing_structure_refinement     'SHELXL-97 (Sheldrick, 2008)'
_computing_molecular_graphics     'SHELXTL (Sheldrick, 2008)'
_computing_publication_material     'PRPKAPPA (Ferguson, 1999)'
loop_
    _atom_site_type_symbol
    _atom_site_label
    _atom_site_fract_x
    _atom_site_fract_y
    _atom_site_fract_z
    _atom_site_U_iso_or_equiv
    _atom_site_adp_type
    _atom_site_calc_flag
    _atom_site_refinement_flags
    _atom_site_occupancy
    _atom_site_disorder_assembly
    _atom_site_disorder_group
    C C1 0.56217(14) 0.6892(3) 0.15342(7) 0.0405(4) Uani d . 1 . .
    C C2 0.47020(13) 0.7614(2) 0.09647(7) 0.0365(3) Uani d . 1 . .
    C C3 0.41146(17) 0.6184(3) 0.05392(8) 0.0551(5) Uani d . 1 . .
    H H3A 0.4282 0.4807 0.0612 0.066 Uiso calc R 1 . .
    C C4 0.3278(2) 0.6789(3) 0.00041(9) 0.0718(6) Uani d . 1 . .
    H H4A 0.2899 0.5820 -0.0286 0.086 Uiso calc R 1 . .
    C C5 0.30094(19) 0.8799(4) -0.00983(9) 0.0707(6) Uani d . 1 . .
    H H5A 0.2439 0.9201 -0.0455 0.085 Uiso calc R 1 . .
    C C6 0.35764(18) 1.0225(3) 0.03223(9) 0.0651(5) Uani d . 1 . .
    H H6A 0.3385 1.1596 0.0253 0.078 Uiso calc R 1 . .
    C C7 0.44324(15) 0.9646(3) 0.08504(8) 0.0481(4) Uani d . 1 . .
    H H7A 0.4828 1.0629 0.1130 0.058 Uiso calc R 1 . .
    C C8 0.93359(16) 0.8861(2) 0.16653(8) 0.0463(4) Uani d . 1 . .
    H H8A 0.9568 1.0003 0.1952 0.056 Uiso calc R 1 . .
    H H8B 0.8483 0.9057 0.1452 0.056 Uiso calc R 1 . .
    C C9 0.94432(13) 0.6891(2) 0.20453(7) 0.0347(3) Uani d . 1 . .
    C C10 0.90627(16) 0.5096(2) 0.15964(8) 0.0472(4) Uani d . 1 . .
    H H10A 0.9123 0.3838 0.1840 0.057 Uiso calc R 1 . .
    H H10B 0.8207 0.5260 0.1383 0.057 Uiso calc R 1 . .
    C C11 0.99218(19) 0.5007(3) 0.11014(9) 0.0591(5) Uani d . 1 . .
    H H11A 0.9681 0.3859 0.0811 0.071 Uiso calc R 1 . .
    C C12 0.98200(19) 0.6977(3) 0.07187(9) 0.0633(5) Uani d . 1 . .
    H H12A 0.8972 0.7158 0.0496 0.076 Uiso calc R 1 . .
    H H12B 1.0360 0.6915 0.0401 0.076 Uiso calc R 1 . .
    C C13 1.01933(18) 0.8766(3) 0.11689(9) 0.0548(5) Uani d . 1 . .
    H H13A 1.0126 1.0035 0.0922 0.066 Uiso calc R 1 . .
    C C14 1.07795(14) 0.6598(3) 0.23908(8) 0.0474(4) Uani d . 1 . .
    H H14A 1.0846 0.5347 0.2638 0.057 Uiso calc R 1 . .
    H H14B 1.1021 0.7723 0.2683 0.057 Uiso calc R 1 . .
    C C15 1.16369(16) 0.6503(3) 0.18941(9) 0.0596(5) Uani d . 1 . .
    H H15A 1.2497 0.6317 0.2113 0.071 Uiso calc R 1 . .
    C C16 1.15367(17) 0.8477(3) 0.15120(10) 0.0628(5) Uani d . 1 . .
    H H16A 1.2089 0.8428 0.1200 0.075 Uiso calc R 1 . .
    H H16B 1.1783 0.9616 0.1797 0.075 Uiso calc R 1 . .
    C C17 1.1262(2) 0.4714(3) 0.14452(11) 0.0689(6) Uani d . 1 . .
    H H17A 1.1330 0.3455 0.1688 0.083 Uiso calc R 1 . .
    H H17B 1.1813 0.4629 0.1134 0.083 Uiso calc R 1 . .
    N N1 0.85951(11) 0.69816(19) 0.25257(6) 0.0393(3) Uani d . 1 . .
    H H1A 0.8810 0.8025 0.2790 0.059 Uiso calc R 1 . .
    H H1B 0.8654 0.5828 0.2749 0.059 Uiso calc R 1 . .
    H H1C 0.7815 0.7146 0.2324 0.059 Uiso calc R 1 . .
    O O1 0.57302(14) 0.5030(2) 0.16200(6) 0.0744(5) Uani d . 1 . .
    O O2 0.62592(11) 0.81896(19) 0.18784(6) 0.0594(4) Uani d . 1 . .
loop_
    _atom_site_aniso_label
    _atom_site_aniso_U_11
    _atom_site_aniso_U_22
    _atom_site_aniso_U_33
    _atom_site_aniso_U_12
    _atom_site_aniso_U_13
    _atom_site_aniso_U_23
    C1 0.0380(8) 0.0485(9) 0.0338(8) 0.0034(7) 0.0030(6) -0.0005(7)
    C2 0.0332(7) 0.0430(8) 0.0325(7) -0.0025(6) 0.0039(6) 0.0033(6)
    C3 0.0573(10) 0.0494(10) 0.0514(10) -0.0022(8) -0.0102(8) -0.0026(8)
    C4 0.0713(13) 0.0782(15) 0.0541(11) -0.0070(11) -0.0218(10) -0.0098(10)
    C5 0.0622(12) 0.0890(16) 0.0518(11) 0.0029(11) -0.0148(9) 0.0201(11)
    C6 0.0635(12) 0.0581(12) 0.0670(12) 0.0025(9) -0.0073(10) 0.0234(10)
    C7 0.0473(9) 0.0454(9) 0.0482(9) -0.0030(7) -0.0012(7) 0.0045(7)
    C8 0.0529(9) 0.0362(9) 0.0467(9) 0.0043(7) -0.0002(7) 0.0037(7)
    C9 0.0346(7) 0.0325(7) 0.0343(7) -0.0002(6) -0.0019(6) -0.0008(6)
    C10 0.0521(9) 0.0385(9) 0.0493(9) -0.0068(7) 0.0046(8) -0.0090(7)
    C11 0.0723(12) 0.0516(11) 0.0546(11) -0.0037(9) 0.0137(9) -0.0182(8)
    C12 0.0675(12) 0.0823(14) 0.0398(9) -0.0007(10) 0.0083(9) -0.0031(9)
    C13 0.0648(11) 0.0487(10) 0.0507(10) -0.0016(8) 0.0092(9) 0.0150(8)
    C14 0.0391(8) 0.0527(10) 0.0461(9) 0.0016(7) -0.0045(7) 0.0046(7)
    C15 0.0375(8) 0.0759(13) 0.0635(11) 0.0061(8) 0.0036(8) 0.0076(10)
    C16 0.0528(10) 0.0718(13) 0.0651(12) -0.0150(9) 0.0134(9) 0.0019(10)
    C17 0.0717(13) 0.0601(12) 0.0810(14) 0.0191(10) 0.0297(11) 0.0009(10)
    N1 0.0371(6) 0.0397(7) 0.0375(7) 0.0005(5) -0.0030(5) -0.0023(5)
    O1 0.0912(11) 0.0536(9) 0.0663(9) 0.0002(7) -0.0200(8) 0.0209(6)
    O2 0.0484(7) 0.0625(8) 0.0575(7) 0.0142(6) -0.0177(6) -0.0197(6)
_geom_special_details
;
 All esds (except the esd in the dihedral angle between two l.s. planes)
 are estimated using the full covariance matrix.  The cell esds are taken
 into account individually in the estimation of esds in distances, angles
 and torsion angles; correlations between esds in cell parameters are only
 used when they are defined by crystal symmetry.  An approximate (isotropic)
 treatment of cell esds is used for estimating esds involving l.s. planes.
;
loop_
    _geom_bond_atom_site_label_1
    _geom_bond_atom_site_label_2
    _geom_bond_site_symmetry_2
    _geom_bond_distance
    _geom_bond_publ_flag
    C1 O1 . 1.238(2) ?
    C1 O2 . 1.2512(19) ?
    C1 C2 . 1.505(2) ?
    C2 C7 . 1.378(2) ?
    C2 C3 . 1.380(2) ?
    C3 C4 . 1.384(3) ?
    C3 H3A . 0.9300 ?
    C4 C5 . 1.361(3) ?
    C4 H4A . 0.9300 ?
    C5 C6 . 1.365(3) ?
    C5 H5A . 0.9300 ?
    C6 C7 . 1.380(2) ?
    C6 H6A . 0.9300 ?
    C7 H7A . 0.9300 ?
    C8 C9 . 1.518(2) ?
    C8 C13 . 1.527(2) ?
    C8 H8A . 0.9700 ?
    C8 H8B . 0.9700 ?
    C9 N1 . 1.4925(19) ?
    C9 C14 . 1.526(2) ?
    C9 C10 . 1.526(2) ?
    C10 C11 . 1.526(2) ?
    C10 H10A . 0.9700 ?
    C10 H10B . 0.9700 ?
    C11 C12 . 1.520(3) ?
    C11 C17 . 1.528(3) ?
    C11 H11A . 0.9800 ?
    C12 C13 . 1.523(3) ?
    C12 H12A . 0.9700 ?
    C12 H12B . 0.9700 ?
    C13 C16 . 1.531(3) ?
    C13 H13A . 0.9800 ?
    C14 C15 . 1.528(2) ?
    C14 H14A . 0.9700 ?
    C14 H14B . 0.9700 ?
    C15 C17 . 1.522(3) ?
    C15 C16 . 1.522(3) ?
    C15 H15A . 0.9800 ?
    C16 H16A . 0.9700 ?
    C16 H16B . 0.9700 ?
    C17 H17A . 0.9700 ?
    C17 H17B . 0.9700 ?
    N1 H1A . 0.8900 ?
    N1 H1B . 0.8900 ?
    N1 H1C . 0.8900 ?
loop_
    _geom_angle_atom_site_label_1
    _geom_angle_atom_site_label_2
    _geom_angle_atom_site_label_3
    _geom_angle_site_symmetry_1
    _geom_angle_site_symmetry_3
    _geom_angle
    _geom_angle_publ_flag
    O1 C1 O2 . . 123.88(15) ?
    O1 C1 C2 . . 117.52(14) ?
    O2 C1 C2 . . 118.55(15) ?
    C7 C2 C3 . . 118.90(15) ?
    C7 C2 C1 . . 122.54(14) ?
    C3 C2 C1 . . 118.55(14) ?
    C2 C3 C4 . . 120.31(18) ?
    C2 C3 H3A . . 119.8 ?
    C4 C3 H3A . . 119.8 ?
    C5 C4 C3 . . 120.12(18) ?
    C5 C4 H4A . . 119.9 ?
    C3 C4 H4A . . 119.9 ?
    C4 C5 C6 . . 120.05(17) ?
    C4 C5 H5A . . 120.0 ?
    C6 C5 H5A . . 120.0 ?
    C5 C6 C7 . . 120.41(18) ?
    C5 C6 H6A . . 119.8 ?
    C7 C6 H6A . . 119.8 ?
    C2 C7 C6 . . 120.18(16) ?
    C2 C7 H7A . . 119.9 ?
    C6 C7 H7A . . 119.9 ?
    C9 C8 C13 . . 109.32(13) ?
    C9 C8 H8A . . 109.8 ?
    C13 C8 H8A . . 109.8 ?
    C9 C8 H8B . . 109.8 ?
    C13 C8 H8B . . 109.8 ?
    H8A C8 H8B . . 108.3 ?
    N1 C9 C8 . . 109.18(12) ?
    N1 C9 C14 . . 109.45(12) ?
    C8 C9 C14 . . 109.91(13) ?
    N1 C9 C10 . . 108.82(12) ?
    C8 C9 C10 . . 109.89(12) ?
    C14 C9 C10 . . 109.58(13) ?
    C11 C10 C9 . . 108.97(13) ?
    C11 C10 H10A . . 109.9 ?
    C9 C10 H10A . . 109.9 ?
    C11 C10 H10B . . 109.9 ?
    C9 C10 H10B . . 109.9 ?
    H10A C10 H10B . . 108.3 ?
    C12 C11 C10 . . 109.76(15) ?
    C12 C11 C17 . . 109.64(17) ?
    C10 C11 C17 . . 109.22(15) ?
    C12 C11 H11A . . 109.4 ?
    C10 C11 H11A . . 109.4 ?
    C17 C11 H11A . . 109.4 ?
    C11 C12 C13 . . 109.58(14) ?
    C11 C12 H12A . . 109.8 ?
    C13 C12 H12A . . 109.8 ?
    C11 C12 H12B . . 109.8 ?
    C13 C12 H12B . . 109.8 ?
    H12A C12 H12B . . 108.2 ?
    C12 C13 C8 . . 109.53(15) ?
    C12 C13 C16 . . 109.35(16) ?
    C8 C13 C16 . . 109.25(15) ?
    C12 C13 H13A . . 109.6 ?
    C8 C13 H13A . . 109.6 ?
    C16 C13 H13A . . 109.6 ?
    C9 C14 C15 . . 108.92(13) ?
    C9 C14 H14A . . 109.9 ?
    C15 C14 H14A . . 109.9 ?
    C9 C14 H14B . . 109.9 ?
    C15 C14 H14B . . 109.9 ?
    H14A C14 H14B . . 108.3 ?
    C17 C15 C16 . . 109.76(16) ?
    C17 C15 C14 . . 109.41(15) ?
    C16 C15 C14 . . 109.63(15) ?
    C17 C15 H15A . . 109.3 ?
    C16 C15 H15A . . 109.3 ?
    C14 C15 H15A . . 109.3 ?
    C15 C16 C13 . . 109.38(15) ?
    C15 C16 H16A . . 109.8 ?
    C13 C16 H16A . . 109.8 ?
    C15 C16 H16B . . 109.8 ?
    C13 C16 H16B . . 109.8 ?
    H16A C16 H16B . . 108.2 ?
    C15 C17 C11 . . 109.36(15) ?
    C15 C17 H17A . . 109.8 ?
    C11 C17 H17A . . 109.8 ?
    C15 C17 H17B . . 109.8 ?
    C11 C17 H17B . . 109.8 ?
    H17A C17 H17B . . 108.3 ?
    C9 N1 H1A . . 109.5 ?
    C9 N1 H1B . . 109.5 ?
    H1A N1 H1B . . 109.5 ?
    C9 N1 H1C . . 109.5 ?
    H1A N1 H1C . . 109.5 ?
    H1B N1 H1C . . 109.5 ?
loop_
    _geom_hbond_atom_site_label_D
    _geom_hbond_atom_site_label_H
    _geom_hbond_atom_site_label_A
    _geom_hbond_site_symmetry_A
    _geom_hbond_distance_DH
    _geom_hbond_distance_HA
    _geom_hbond_distance_DA
    _geom_hbond_angle_DHA
    N1 H1A O1 2_655 0.89 1.83 2.7134(17) 175.8
    N1 H1B O2 2_645 0.89 1.90 2.7840(18) 172.5
    N1 H1C O2 . 0.89 1.92 2.7915(18) 166
    C16 H16A Cg1 1_655 0.97 2.7359 3.702(2) 173.73
data_New_Global_Publ_Block
_journal_date_recd_electronic     2009-08-28
_journal_date_accepted     2009-09-12
_journal_name_full     'Acta Crystallographica, Section E'
_journal_year     2009
_journal_volume     65
_journal_issue     11
_journal_page_first     o2769
_journal_page_last     o2769
_journal_paper_category     QO
_journal_coeditor_code     JJ2008
_publ_contact_author_name     'Bo,Wang'
_publ_contact_author_address
;
Ordered Matter Science Research Center, College of Chemistry and Chemical
Engineering, Southeast University,
Nanjing 210096, People's Republic of China
;
_publ_contact_author_email     'wsp1314@126.com'
_publ_contact_author_fax     '86-25-52090626'
_publ_contact_author_phone     '86-25-52090626'
_publ_section_title
;
Adamantane-1-ammonium benzoate
;
_publ_section_title_footnote     .
loop_
    _publ_author_name
    _publ_author_footnote
    _publ_author_address
    'Zheng, Wen-Ni' .
;
Ordered Matter Science Research Center, College of Chemistry and Chemical
 Engineering, Southeast University,
Nanjing 211189, People's Republic of China
;
    'Wang, Bo' .
;
Ordered Matter Science Research Center, College of Chemistry and Chemical
 Engineering, Southeast University,
Nanjing 211189, People's Republic of China
;
_publ_section_synopsis     .
