# Supplementary material for: Adamantane-1-ammonium benzoate
Source: Acta Crystallogr Sect E Struct Rep Online. 2009 Oct 17;65(Pt 11):o2769. doi: 10.1107/S1600536809036903 (PMC2971192; doi:10.1107/S1600536809036903)
Supplement: Supplementary file 2 [file e-65-o2769-Isup2.hkl]

# 
# h,k,l, Fc-squared, Fo-squared, sigma(Fo-squared) and status flag 
# 
data_I
_shelx_title ' 1 in P2(1)/n' 
_shelx_refln_list_code          4 
_shelx_F_calc_maximum      139.80 
_exptl_crystal_F_000       592.00 
_reflns_d_resolution_high  0.7701 
 
loop_ 
 _symmetry_equiv_pos_as_xyz 
 'x, y, z' 
 '-x+1/2, y+1/2, -z+1/2' 
 '-x, -y, -z' 
 'x-1/2, -y-1/2, z-1/2' 
 
_cell_length_a    10.9184 
_cell_length_b     6.5664 
_cell_length_c    21.1969 
_cell_angle_alpha  90.000 
_cell_angle_beta  100.075 
_cell_angle_gamma  90.000 
 
_shelx_F_squared_multiplier     1.000 
 
loop_ 
 _refln_index_h 
 _refln_index_k 
 _refln_index_l 
 _refln_F_squared_calc 
 _refln_F_squared_meas 
 _refln_F_squared_sigma 
 _refln_observed_status 
   2   0   0    15704.82    12265.45    123.29 o 
   4   0   0     3548.33     3453.85     54.84 o 
   6   0   0       18.14       19.44      1.18 o 
   8   0   0       77.86       74.24      2.83 o 
  10   0   0      152.10      147.63      6.02 o 
  12   0   0        3.03        6.82      1.86 o 
   1   1   0     2597.09     2199.24     29.46 o 
   2   1   0      111.14       79.65      2.59 o 
   3   1   0     1078.48     1085.36     11.48 o 
   4   1   0       29.96       37.58      1.77 o 
   5   1   0        0.47        1.58      0.70 o 
   6   1   0      379.45      418.20      9.71 o 
   7   1   0      307.43      292.23      6.05 o 
   8   1   0       15.67       15.42      1.21 o 
   9   1   0       28.00       31.09      1.59 o 
  10   1   0       26.37       31.32      2.45 o 
  11   1   0       10.50       15.69      1.62 o 
  12   1   0        6.55        4.96      1.59 o 
  13   1   0        0.69        1.41      2.50 o 
   0   2   0       37.97       56.19      2.17 o 
   1   2   0       29.54       43.57      1.43 o 
   2   2   0      138.33      147.02      4.01 o 
   3   2   0      216.78      228.94      7.20 o 
   4   2   0        3.44        5.14      0.53 o 
   5   2   0      134.36      160.26      5.65 o 
   6   2   0      194.86      209.32      4.05 o 
   7   2   0      187.77      191.79      3.97 o 
   8   2   0        0.01        0.03      0.68 o 
   9   2   0       90.89       87.83      2.91 o 
  10   2   0       47.98       40.41      2.14 o 
  11   2   0       27.02       26.67      2.45 o 
  12   2   0        8.59       12.25      2.19 o 
  13   2   0       15.36       17.88      3.65 o 
   1   3   0        3.21        3.36      0.75 o 
   2   3   0       39.54       43.62      1.62 o 
   3   3   0       14.09       15.19      0.71 o 
   4   3   0       45.21       39.92      1.86 o 
   5   3   0       10.46        8.21      0.87 o 
   6   3   0        3.36        5.20      1.05 o 
   7   3   0        2.33        2.76      0.97 o 
   8   3   0      279.25      287.98      6.92 o 
   9   3   0        0.41        0.39      0.92 o 
  10   3   0       55.82       51.88      2.97 o 
  11   3   0       14.48       15.49      1.90 o 
  12   3   0        0.53        5.10      3.02 o 
  13   3   0        1.74        3.28      4.32 o 
   0   4   0       92.76       99.26      4.70 o 
   1   4   0       15.13       18.60      1.00 o 
   2   4   0      321.67      316.64      6.73 o 
   3   4   0       11.92        8.74      1.14 o 
   4   4   0        1.84        7.24      1.43 o 
   5   4   0       87.85       85.06      3.09 o 
   6   4   0        2.59        4.60      1.53 o 
   7   4   0       64.58       67.42      3.08 o 
   8   4   0       35.59       39.65      2.57 o 
   9   4   0       26.76       32.48      2.57 o 
  10   4   0        0.11        2.67      3.10 o 
  11   4   0       11.95       16.13      3.61 o 
  12   4   0       11.32       12.75      4.77 o 
   1   5   0      913.90      827.82     20.01 o 
   2   5   0      157.14      140.04      4.41 o 
   3   5   0        4.34        8.16      1.58 o 
   4   5   0       28.11       29.67      2.20 o 
   5   5   0       41.96       45.31      2.71 o 
   6   5   0        1.71        7.06      1.58 o 
   7   5   0       58.55       56.05      3.27 o 
   8   5   0       39.13       40.39      4.26 o 
   9   5   0        8.26        6.35      2.15 o 
  10   5   0        5.47        2.26      2.06 o 
  11   5   0        9.49        9.78      3.39 o 
   0   6   0      752.33      721.27     39.55 o 
   1   6   0       68.17       63.32      4.00 o 
   2   6   0       26.66       31.82      2.28 o 
   3   6   0      293.16      263.42      7.96 o 
   4   6   0      115.38      115.53      4.81 o 
   5   6   0       84.83       79.50      3.73 o 
   6   6   0        0.43        1.59      1.45 o 
   7   6   0        1.78        1.20      1.40 o 
   8   6   0        2.07        2.62      2.01 o 
   9   6   0        1.57        5.51      2.96 o 
   1   7   0       10.35       18.21      3.90 o 
   2   7   0        6.18        2.58      1.99 o 
   3   7   0        4.79        1.41      2.14 o 
   4   7   0        2.17       -0.49      1.71 o 
   5   7   0        0.15       -0.45      1.83 o 
   6   7   0        0.28       -2.07      2.07 o 
   7   7   0        0.37       -0.13      2.18 o 
   0   8   0       14.28       21.81      5.51 o 
   1   8   0        0.23        3.27      2.33 o 
   2   8   0       13.51       16.76      3.03 o 
   3   8   0        2.10        4.56      4.66 o 
   4   8   0        4.47        3.91      2.42 o 
 -13   0   1      131.08      115.00     13.59 o 
 -11   0   1       16.01       16.90      2.35 o 
  -9   0   1       69.82       82.77      5.63 o 
  -7   0   1      910.62      906.86     20.30 o 
  -5   0   1        2.93        3.81      1.38 o 
  -3   0   1       55.88       65.32      3.28 o 
   3   0   1     9017.92     8344.98    117.96 o 
   5   0   1      958.06      953.43     17.21 o 
   7   0   1       55.38       69.54      2.61 o 
   9   0   1       52.98       50.45      2.59 o 
  11   0   1       10.12       11.34      1.94 o 
  13   0   1       31.02       34.67      7.38 o 
 -13   1   1        2.78        3.19      4.21 o 
 -12   1   1        0.14        3.36      2.39 o 
 -11   1   1        1.93        1.57      1.00 o 
 -10   1   1        1.90        3.98      1.01 o 
  -9   1   1       89.79       82.87      2.66 o 
  -8   1   1        1.38        2.23      0.77 o 
  -7   1   1       89.56       92.75      2.27 o 
  -6   1   1        0.42       -0.54      0.54 o 
  -5   1   1      144.20      142.79      4.57 o 
  -4   1   1      253.81      278.94      7.67 o 
  -3   1   1       22.25       16.17      0.51 o 
  -2   1   1     1770.78     1712.99     24.19 o 
  -1   1   1      211.60      161.04      2.82 o 
   0   1   1      177.06      176.60      3.37 o 
   1   1   1     6573.86     5733.36     54.94 o 
   2   1   1       34.74       34.18      0.97 o 
   3   1   1     1097.50     1056.70     11.51 o 
   4   1   1      781.35      780.54      9.61 o 
   5   1   1       15.06       12.50      1.23 o 
   6   1   1      467.90      480.43      8.84 o 
   7   1   1      216.38      225.34      6.93 o 
   8   1   1        7.92        8.05      0.92 o 
   9   1   1      123.00      111.14      4.00 o 
  10   1   1      215.13      215.47      5.55 o 
  11   1   1        4.21        6.86      1.35 o 
  12   1   1       77.92       74.93      5.61 o 
  13   1   1      112.11      104.43      7.00 o 
 -13   2   1      102.47      117.75      7.89 o 
 -12   2   1       38.47       43.37      3.02 o 
 -11   2   1        1.39        2.12      1.15 o 
 -10   2   1        2.79        3.96      1.10 o 
  -9   2   1      229.86      226.23      5.55 o 
  -8   2   1       34.00       34.87      1.68 o 
  -7   2   1       10.76       14.08      1.08 o 
  -6   2   1      392.52      442.36      7.67 o 
  -5   2   1       79.74       72.30      1.64 o 
  -4   2   1        3.26        2.28      0.65 o 
  -3   2   1       22.01       19.36      1.35 o 
  -2   2   1      514.40      506.20     12.35 o 
  -1   2   1      295.41      264.31      3.76 o 
   0   2   1       69.55       53.38      1.42 o 
   1   2   1      138.26      123.44      3.11 o 
   2   2   1      534.11      537.02      9.07 o 
   3   2   1       18.41       14.59      1.02 o 
   4   2   1       21.05       24.78      1.09 o 
   5   2   1      449.89      481.85     15.09 o 
   6   2   1       44.76       45.79      1.69 o 
   7   2   1       64.06       58.37      1.92 o 
   8   2   1      187.02      178.12      5.38 o 
   9   2   1       14.54       13.34      1.26 o 
  10   2   1       42.57       41.62      2.18 o 
  11   2   1        8.79       11.47      1.60 o 
  12   2   1        1.80        4.29      2.18 o 
  13   2   1       35.01       36.64      4.31 o 
 -13   3   1        1.01        2.35      2.26 o 
 -12   3   1       18.50       19.02      2.92 o 
 -11   3   1        5.73        5.66      1.72 o 
 -10   3   1      247.69      248.07      6.86 o 
  -9   3   1       10.63       12.10      1.29 o 
  -8   3   1      273.54      265.84      6.23 o 
  -7   3   1        0.09       -0.78      0.84 o 
  -6   3   1       97.26       99.80      2.82 o 
  -5   3   1        7.27        7.36      0.90 o 
  -4   3   1        1.71        3.10      1.14 o 
  -3   3   1       24.94       27.79      1.37 o 
  -2   3   1      715.11      742.35     12.22 o 
  -1   3   1        1.20        1.09      0.83 o 
   0   3   1        8.95       11.80      1.23 o 
   1   3   1      323.88      356.50      4.74 o 
   2   3   1      776.96      821.66     14.49 o 
   3   3   1       64.47       65.05      2.94 o 
   4   3   1        3.74        5.23      1.02 o 
   5   3   1       93.55      103.81      3.27 o 
   6   3   1       93.12       98.88      3.31 o 
   7   3   1        1.18        0.28      0.68 o 
   8   3   1        4.46        3.07      1.06 o 
   9   3   1       28.00       26.24      1.92 o 
  10   3   1       21.32       19.22      1.83 o 
  11   3   1        0.00       -0.52      1.35 o 
  12   3   1        3.98        5.29      3.10 o 
 -12   4   1        0.15        2.41      2.29 o 
 -11   4   1       39.80       38.52      3.78 o 
 -10   4   1       51.15       54.02      3.83 o 
  -9   4   1      103.04      102.66      4.63 o 
  -8   4   1       43.02       48.53      2.71 o 
  -7   4   1        0.53        1.54      1.17 o 
  -6   4   1        1.18        2.60      2.50 o 
  -5   4   1        0.01        0.11      0.86 o 
  -4   4   1        0.48        1.22      0.87 o 
  -3   4   1      276.24      283.75      7.50 o 
  -2   4   1      291.62      313.22      6.64 o 
  -1   4   1      388.95      394.00      8.47 o 
   0   4   1      506.72      512.58     12.24 o 
   1   4   1        4.41        2.70      0.72 o 
   2   4   1       60.20       47.04      1.88 o 
   3   4   1        3.96        5.18      1.05 o 
   4   4   1       14.51       16.99      1.83 o 
   5   4   1        0.03       -0.20      0.94 o 
   6   4   1       64.07       66.11      2.75 o 
   7   4   1       14.82       14.23      1.53 o 
   8   4   1      158.11      156.16      5.58 o 
   9   4   1       11.11       12.49      1.78 o 
  10   4   1       31.96       32.70      2.66 o 
  11   4   1        7.07       11.05      2.87 o 
  12   4   1        0.79        0.28      3.43 o 
 -11   5   1        0.03        1.10      2.63 o 
 -10   5   1        0.26        2.06      1.97 o 
  -9   5   1       12.37       15.63      2.45 o 
  -8   5   1       14.41       16.15      1.99 o 
  -7   5   1        1.15        1.85      1.58 o 
  -6   5   1       40.24       39.39      2.61 o 
  -5   5   1      127.25      133.77      4.67 o 
  -4   5   1       81.51       86.31      3.76 o 
  -3   5   1       13.58       12.14      1.67 o 
  -2   5   1        0.94        3.55      2.06 o 
  -1   5   1       23.50       28.37      1.75 o 
   0   5   1      272.43      273.77      8.91 o 
   1   5   1      428.39      413.66     14.61 o 
   2   5   1      256.18      257.37      6.70 o 
   3   5   1        2.28        5.08      1.87 o 
   4   5   1       19.88       25.48      2.67 o 
   5   5   1       67.64       72.02      4.17 o 
   6   5   1       10.42       12.46      1.81 o 
   7   5   1       20.92       19.74      2.03 o 
   8   5   1        1.80        3.76      1.91 o 
   9   5   1       34.18       33.34      2.80 o 
  10   5   1       10.48        5.86      3.65 o 
  11   5   1        0.00        2.37      2.44 o 
  -9   6   1        0.00        7.66      5.66 o 
  -8   6   1        5.22        7.11      4.24 o 
  -7   6   1        5.69       19.22      4.55 o 
  -6   6   1        8.31        9.58      1.97 o 
  -5   6   1        2.06        1.58      1.42 o 
  -4   6   1       31.85       26.81      2.27 o 
  -3   6   1       10.66       16.42      3.80 o 
  -2   6   1       54.93       50.05      2.58 o 
  -1   6   1        0.10        3.41      1.77 o 
   0   6   1       83.82       82.80      4.70 o 
   1   6   1       30.73       29.29      3.72 o 
   2   6   1        9.62       10.44      2.19 o 
   3   6   1      171.96      162.82      7.43 o 
   4   6   1       46.76       46.50      2.87 o 
   5   6   1       72.76       72.60      4.47 o 
   6   6   1        9.15       12.52      1.92 o 
   7   6   1        1.76        3.65      1.65 o 
   8   6   1        1.66        0.89      1.50 o 
   9   6   1       13.12       12.35      2.73 o 
  -8   7   1        0.82       -3.10      3.10 o 
  -7   7   1        0.07        5.95      3.56 o 
  -6   7   1        5.09        4.49      2.28 o 
  -5   7   1        2.11        1.05      2.08 o 
  -4   7   1        0.00       -0.65      1.67 o 
  -3   7   1        8.37        4.98      2.21 o 
  -2   7   1       36.45       34.61      5.93 o 
  -1   7   1        9.31        9.43      2.27 o 
   0   7   1        2.93        0.88      1.68 o 
   1   7   1        9.77       12.43      2.71 o 
   2   7   1        3.24        6.61      2.16 o 
   3   7   1       26.32       23.17      3.40 o 
   4   7   1        0.89        2.65      1.91 o 
   5   7   1        0.29        1.05      1.87 o 
   6   7   1        0.49        0.80      1.79 o 
   7   7   1        1.89        1.94      3.16 o 
  -4   8   1        0.02       -0.34      1.94 o 
  -3   8   1        3.48        0.96      1.99 o 
  -2   8   1       13.82       14.42      2.71 o 
  -1   8   1        9.85       10.13      2.90 o 
   0   8   1        0.35        5.98      3.61 o 
   1   8   1        0.96        9.35      2.63 o 
   2   8   1        0.23        7.50      2.59 o 
   3   8   1        0.98        7.89      3.13 o 
   4   8   1        5.26       11.36      3.25 o 
 -14   0   2       25.06       29.29      9.47 o 
 -12   0   2       27.11       28.02      2.82 o 
 -10   0   2      103.01       97.65      4.38 o 
  -8   0   2       10.78        9.09      2.38 o 
  -6   0   2       13.43       16.45      1.03 o 
  -4   0   2       77.67       68.17      1.54 o 
  -2   0   2       42.62       50.10      2.53 o 
   2   0   2     2251.96     2293.92     35.93 o 
   4   0   2     9485.29     9527.63    154.47 o 
   6   0   2     2298.08     2529.70     64.16 o 
   8   0   2       18.79       18.85      1.62 o 
  10   0   2      105.80       96.04      6.20 o 
  12   0   2        9.10       13.97      5.60 o 
 -14   1   2       13.12       14.09      4.49 o 
 -13   1   2        4.21        4.54      2.35 o 
 -12   1   2       26.15       27.34      2.35 o 
 -11   1   2        4.68       12.06      2.16 o 
 -10   1   2      152.49      153.68      4.93 o 
  -9   1   2        3.93        2.13      0.82 o 
  -8   1   2       80.85       72.24      2.08 o 
  -7   1   2      197.62      204.01      4.67 o 
  -6   1   2      117.52      125.88      2.53 o 
  -5   1   2      152.20      162.58      2.62 o 
  -4   1   2        1.53        2.08      0.42 o 
  -3   1   2      245.32      262.65      3.34 o 
  -2   1   2     9942.23     9823.36     73.88 o 
  -1   1   2      157.88      131.05      2.12 o 
   0   1   2    19543.86    16310.80    126.70 o 
   1   1   2       60.08       57.27      1.52 o 
   2   1   2      304.08      245.33      4.63 o 
   3   1   2     2086.97     2119.06     23.02 o 
   4   1   2       27.46       37.01      1.07 o 
   5   1   2     1983.97     2115.02     28.54 o 
   6   1   2        2.45        3.88      0.65 o 
   7   1   2       71.13       74.65      2.00 o 
   8   1   2        0.62        0.75      0.82 o 
   9   1   2        4.66        5.80      0.92 o 
  10   1   2        8.44        8.08      1.24 o 
  11   1   2       12.22       12.66      1.77 o 
  12   1   2       30.40       28.88      3.08 o 
  13   1   2        1.11       -0.61      2.45 o 
 -13   2   2        0.61        3.08      2.53 o 
 -12   2   2        1.74        1.67      1.17 o 
 -11   2   2        0.06        3.04      1.57 o 
 -10   2   2        1.99        7.75      1.89 o 
  -9   2   2       10.95       10.27      1.38 o 
  -8   2   2       47.32       39.32      1.72 o 
  -7   2   2       16.51       21.41      1.17 o 
  -6   2   2       41.40       45.05      2.18 o 
  -5   2   2      137.23      134.71      2.64 o 
  -4   2   2      341.35      334.41      4.67 o 
  -3   2   2       62.28       69.85      2.31 o 
  -2   2   2      447.03      444.21      4.00 o 
  -1   2   2      642.20      589.66      6.33 o 
   0   2   2     1074.87     1074.76     11.24 o 
   1   2   2      913.66      956.15     13.81 o 
   2   2   2       69.39       53.03      1.92 o 
   3   2   2        1.12        1.79      0.45 o 
   4   2   2      570.87      616.10     16.49 o 
   5   2   2       49.59       54.15      1.49 o 
   6   2   2       42.43       44.77      1.49 o 
   7   2   2       23.59       22.25      1.21 o 
   8   2   2        0.47        0.16      0.72 o 
   9   2   2       26.72       26.22      1.62 o 
  10   2   2      170.87      170.41      5.04 o 
  11   2   2       11.49       10.70      2.48 o 
  12   2   2       27.30       22.36      3.42 o 
  13   2   2       10.67        8.31      3.82 o 
 -13   3   2        0.79        0.26      3.12 o 
 -12   3   2        0.38       -1.01      1.52 o 
 -11   3   2        5.38        5.98      2.06 o 
 -10   3   2       10.21        9.44      1.90 o 
  -9   3   2        0.17        0.51      0.87 o 
  -8   3   2       34.78       34.64      2.24 o 
  -7   3   2      196.74      201.36      4.62 o 
  -6   3   2        2.61        5.76      0.76 o 
  -5   3   2      124.48      129.84      2.80 o 
  -4   3   2       84.24       86.82      1.60 o 
  -3   3   2     1614.25     1705.77     28.63 o 
  -2   3   2       32.61       35.71      1.34 o 
  -1   3   2      461.54      503.56      8.18 o 
   0   3   2        0.15        0.29      0.34 o 
   1   3   2     2686.52     3276.51     69.85 o 
   2   3   2       87.87      101.86      2.41 o 
   3   3   2       11.80       11.92      0.96 o 
   4   3   2        0.00        0.12      0.57 o 
   5   3   2      164.44      183.80      4.81 o 
   6   3   2       29.12       33.65      1.50 o 
   7   3   2       19.47       17.68      1.31 o 
   8   3   2        4.14        4.19      1.01 o 
   9   3   2      195.57      195.26      6.79 o 
  10   3   2        4.46        7.90      2.03 o 
  11   3   2       18.37       13.39      2.00 o 
  12   3   2       30.55       12.98      8.42 o 
 -12   4   2        3.17       -0.11      2.12 o 
 -11   4   2        9.53       10.26      2.50 o 
 -10   4   2      107.94      120.34      5.92 o 
  -9   4   2       11.61       13.19      2.18 o 
  -8   4   2      104.46      115.89      4.34 o 
  -7   4   2        0.68       -0.23      0.96 o 
  -6   4   2        0.49        0.57      1.35 o 
  -5   4   2       16.73       13.37      1.34 o 
  -4   4   2       30.90       33.89      1.70 o 
  -3   4   2        1.94        3.29      0.86 o 
  -2   4   2        0.80        3.50      0.95 o 
  -1   4   2       53.69       41.84      1.89 o 
   0   4   2        0.00        0.54      0.43 o 
   1   4   2      223.21      219.08     10.23 o 
   2   4   2       74.04       74.87      1.72 o 
   3   4   2        8.69        9.87      1.04 o 
   4   4   2       10.81       12.21      1.72 o 
   5   4   2        3.31        2.36      0.63 o 
   6   4   2       84.66       81.91      4.64 o 
   7   4   2      214.70      200.28      5.10 o 
   8   4   2      114.90      117.59      4.63 o 
   9   4   2       25.88       28.58      3.53 o 
  10   4   2        0.11        0.05      1.70 o 
  11   4   2       21.59       24.50      3.79 o 
  12   4   2        8.94        8.65      3.78 o 
 -11   5   2       43.18       36.09      4.77 o 
 -10   5   2       11.71       18.18      3.98 o 
  -9   5   2       46.36       44.44      3.66 o 
  -8   5   2        1.56        0.53      1.26 o 
  -7   5   2       17.86       17.84      2.22 o 
  -6   5   2        8.23        8.10      1.44 o 
  -5   5   2      190.84      176.86      5.68 o 
  -4   5   2      223.98      223.01      6.64 o 
  -3   5   2       64.39       61.80      2.91 o 
  -2   5   2       70.95       69.16      2.68 o 
  -1   5   2      184.95      184.30      5.00 o 
   0   5   2      153.06      139.03      5.42 o 
   1   5   2       22.30       18.50      1.45 o 
   2   5   2      180.51      170.26      5.06 o 
   3   5   2      810.80      766.58     18.00 o 
   4   5   2        5.33        9.66      1.62 o 
   5   5   2      300.20      290.53      8.59 o 
   6   5   2       67.15       73.77      3.62 o 
   7   5   2       11.55       20.11      2.20 o 
   8   5   2        9.14        8.05      1.98 o 
   9   5   2       16.19       17.69      2.16 o 
  10   5   2        0.29        0.29      2.00 o 
  11   5   2        4.65        3.13      3.41 o 
 -10   6   2        3.35        1.65      2.14 o 
  -9   6   2        2.57        0.58      1.87 o 
  -8   6   2       34.85       33.84      3.71 o 
  -7   6   2       23.29       24.00      2.57 o 
  -6   6   2       24.51       21.29      2.31 o 
  -5   6   2        8.39        6.97      2.47 o 
  -4   6   2       23.48       21.32      2.09 o 
  -3   6   2       26.94       23.62      2.08 o 
  -2   6   2       11.21       11.72      1.70 o 
  -1   6   2       22.21       20.50      2.60 o 
   0   6   2      127.35      111.65      6.38 o 
   1   6   2      388.19      351.06     18.57 o 
   2   6   2      146.41      131.16      6.10 o 
   3   6   2       87.73       70.90      4.51 o 
   4   6   2       10.15       13.45      2.98 o 
   5   6   2        6.46       12.11      1.92 o 
   6   6   2       13.36       15.71      3.98 o 
   7   6   2        0.01        0.66      1.63 o 
   8   6   2        3.12        4.97      1.90 o 
   9   6   2        0.15        1.02      2.33 o 
  -8   7   2       13.02       21.71      4.04 o 
  -7   7   2       13.82       18.51      5.02 o 
  -6   7   2        0.22        5.67      5.05 o 
  -5   7   2        0.64       -1.44      2.10 o 
  -4   7   2        0.15        3.95      1.95 o 
  -3   7   2       14.79       17.44      2.83 o 
  -2   7   2        3.90        6.98      2.42 o 
  -1   7   2        0.05        1.66      1.73 o 
   0   7   2        0.04        0.75      2.08 o 
   1   7   2        1.70       -0.39      1.58 o 
   2   7   2        0.01       -1.08      1.77 o 
   3   7   2        0.56       -1.85      1.85 o 
   4   7   2        4.97        6.01      2.25 o 
   5   7   2        0.02        1.67      1.90 o 
   6   7   2        9.02        7.15      2.43 o 
   7   7   2        0.09        3.47      3.12 o 
  -4   8   2       14.95       20.04      4.09 o 
  -3   8   2        3.83        2.55      2.19 o 
  -2   8   2        3.01        1.21      2.22 o 
  -1   8   2        3.44       10.50      5.08 o 
   0   8   2       21.29       23.85      3.30 o 
   1   8   2        0.52        3.28      3.68 o 
   2   8   2       16.40       13.76      3.03 o 
   3   8   2        0.12        4.41      2.39 o 
   4   8   2        0.90        2.24      2.45 o 
 -13   0   3       82.41       82.18      6.90 o 
 -11   0   3        9.01       11.82      3.09 o 
  -9   0   3      586.08      544.40     18.94 o 
  -7   0   3        0.39        2.22      2.21 o 
  -5   0   3     1029.97     1044.36     19.74 o 
  -3   0   3    13737.26    12129.87    235.84 o 
  -1   0   3     1242.04     1056.12     18.71 o 
   1   0   3    15547.51    12485.45    203.38 o 
   3   0   3      337.58      309.96     11.06 o 
   5   0   3      216.49      237.74     11.36 o 
   7   0   3       76.29       79.37      3.04 o 
   9   0   3       54.47       48.62      2.55 o 
  11   0   3       59.84       63.03      5.15 o 
  13   0   3        1.06        5.20      4.52 o 
 -14   1   3       21.49       29.24      5.47 o 
 -13   1   3       22.95       20.51      2.82 o 
 -12   1   3       36.51       36.61      3.46 o 
 -11   1   3       17.89       16.44      1.52 o 
 -10   1   3        0.00        0.85      0.98 o 
  -9   1   3      297.01      309.36      6.72 o 
  -8   1   3       53.30       52.68      1.82 o 
  -7   1   3      218.49      215.44      4.00 o 
  -6   1   3        6.50        7.07      0.84 o 
  -5   1   3       13.91       13.95      0.75 o 
  -4   1   3       63.79       56.69      1.13 o 
  -3   1   3      440.26      532.26      8.91 o 
  -2   1   3       69.84       54.89      0.84 o 
  -1   1   3     5342.93     5140.06     36.61 o 
   0   1   3     3593.17     3460.18     28.38 o 
   1   1   3       19.84       10.22      0.66 o 
   2   1   3      181.22      189.28      2.68 o 
   3   1   3     1631.08     1622.43     21.25 o 
   4   1   3      426.27      417.28      5.45 o 
   5   1   3      989.43     1127.25     15.53 o 
   6   1   3      261.34      265.35      5.15 o 
   7   1   3       38.81       43.61      1.92 o 
   8   1   3        1.79        1.91      0.86 o 
   9   1   3        4.38        2.37      0.80 o 
  10   1   3       19.40       13.67      1.52 o 
  11   1   3        8.51       11.27      2.11 o 
  12   1   3       20.35       24.86      3.05 o 
  13   1   3       60.67       63.48      7.15 o 
 -13   2   3        0.35        2.50      2.35 o 
 -12   2   3        8.50        6.08      1.44 o 
 -11   2   3        4.78        5.69      1.60 o 
 -10   2   3       19.49       18.52      2.15 o 
  -9   2   3      299.35      300.90      6.82 o 
  -8   2   3        8.38       13.00      1.18 o 
  -7   2   3      154.42      179.98      3.97 o 
  -6   2   3       14.18       14.45      0.86 o 
  -5   2   3      269.02      261.48      5.56 o 
  -4   2   3      220.27      220.38      3.22 o 
  -3   2   3      147.46      153.80      2.66 o 
  -2   2   3       15.73       22.21      1.10 o 
  -1   2   3     1321.01     1216.76     18.51 o 
   0   2   3      960.34      917.43      9.98 o 
   1   2   3      650.18      683.48      8.27 o 
   2   2   3      121.86      141.25      2.61 o 
   3   2   3        7.29        7.21      0.77 o 
   4   2   3      190.98      189.55      4.68 o 
   5   2   3       24.08       27.14      1.31 o 
   6   2   3       89.78       93.43      2.27 o 
   7   2   3       88.21       85.19      2.28 o 
   8   2   3       24.12       17.54      1.28 o 
   9   2   3        5.83        4.48      1.04 o 
  10   2   3      315.94      296.63      7.41 o 
  11   2   3       35.30       37.07      3.06 o 
  12   2   3        3.55        3.22      1.92 o 
  13   2   3        1.85       -0.36      2.01 o 
 -13   3   3        3.15        6.23      3.41 o 
 -12   3   3        0.42       -0.99      1.62 o 
 -11   3   3       31.82       32.37      2.60 o 
 -10   3   3       58.81       63.79      3.67 o 
  -9   3   3       12.46       13.95      1.55 o 
  -8   3   3      247.37      239.31      5.72 o 
  -7   3   3       83.83       84.86      2.48 o 
  -6   3   3        4.89        7.45      0.76 o 
  -5   3   3       17.47       21.14      0.91 o 
  -4   3   3     1018.90     1069.56     16.58 o 
  -3   3   3        0.00        1.23      1.00 o 
  -2   3   3        5.30        4.37      0.68 o 
  -1   3   3        2.29        3.66      0.54 o 
   0   3   3     2984.94     3265.97     72.58 o 
   1   3   3      113.79      153.84      2.81 o 
   2   3   3      340.72      379.11     11.77 o 
   3   3   3        3.50       10.68      0.74 o 
   4   3   3      407.91      423.44      7.75 o 
   5   3   3      190.03      202.75      4.10 o 
   6   3   3       61.15       48.65      1.99 o 
   7   3   3       31.41       30.90      1.66 o 
   8   3   3       85.95       81.48      2.90 o 
   9   3   3       24.55       24.14      2.41 o 
  10   3   3        4.08        4.46      2.75 o 
  11   3   3        3.21        4.42      2.85 o 
  12   3   3        5.40        5.62      3.28 o 
 -12   4   3        0.70        1.28      2.21 o 
 -11   4   3        0.18       -1.77      1.77 o 
 -10   4   3        0.33        4.97      2.37 o 
  -9   4   3       13.81       14.59      2.24 o 
  -8   4   3        0.03        2.49      1.29 o 
  -7   4   3       20.90       24.59      2.44 o 
  -6   4   3        7.88       10.79      1.30 o 
  -5   4   3        8.79       10.40      1.18 o 
  -4   4   3       17.26       20.52      1.42 o 
  -3   4   3       20.33       20.64      1.33 o 
  -2   4   3       13.39       14.99      1.70 o 
  -1   4   3      538.37      551.39     10.66 o 
   0   4   3       42.46       47.57      3.87 o 
   1   4   3      106.61      103.66      2.82 o 
   2   4   3       53.69       52.88      2.14 o 
   3   4   3        0.77        1.31      0.93 o 
   4   4   3       90.38       98.22      3.50 o 
   5   4   3        1.91        7.34      0.97 o 
   6   4   3       33.49       35.73      1.82 o 
   7   4   3      165.02      150.50      4.34 o 
   8   4   3        3.58        4.91      1.26 o 
   9   4   3       76.44       70.96      3.54 o 
  10   4   3       46.92       43.97      3.49 o 
  11   4   3        6.79        9.66      3.83 o 
 -11   5   3        7.41        5.30      2.32 o 
 -10   5   3       16.70       15.23      2.76 o 
  -9   5   3        1.87        3.16      1.91 o 
  -8   5   3       74.37       77.55      6.05 o 
  -7   5   3        4.29        3.50      1.37 o 
  -6   5   3       74.09       70.44      3.34 o 
  -5   5   3        3.67        5.99      2.37 o 
  -4   5   3       43.88       40.81      2.33 o 
  -3   5   3       16.94       19.83      1.71 o 
  -2   5   3       16.45       14.56      1.53 o 
  -1   5   3       13.51       14.42      1.49 o 
   0   5   3      583.14      557.19     18.08 o 
   1   5   3       15.00       16.05      1.37 o 
   2   5   3     1172.92     1107.53     24.26 o 
   3   5   3       64.07       57.45      3.96 o 
   4   5   3        2.72        4.89      1.90 o 
   5   5   3      104.92      100.79      4.17 o 
   6   5   3      168.77      169.19      5.98 o 
   7   5   3       18.23       24.22      2.78 o 
   8   5   3        8.06       11.63      2.26 o 
   9   5   3        0.00        0.05      1.24 o 
  10   5   3        2.34        4.10      2.55 o 
 -10   6   3       14.14       20.65      3.23 o 
  -9   6   3        4.31        2.11      2.11 o 
  -8   6   3       35.09       35.44      3.68 o 
  -7   6   3       27.62       26.61      3.22 o 
  -6   6   3       38.78       39.67      2.97 o 
  -5   6   3       71.94       67.18      3.53 o 
  -4   6   3        2.26        3.57      2.26 o 
  -3   6   3        4.94        5.22      1.31 o 
  -2   6   3       29.75       25.93      1.90 o 
  -1   6   3        1.00        4.93      1.82 o 
   0   6   3       28.20       33.06      3.33 o 
   1   6   3        8.33       11.34      1.96 o 
   2   6   3       16.94       18.59      2.53 o 
   3   6   3       42.72       35.85      3.15 o 
   4   6   3       95.00       82.91      4.12 o 
   5   6   3        5.23        1.87      1.56 o 
   6   6   3        1.31        0.62      1.17 o 
   7   6   3        4.97        4.29      1.65 o 
   8   6   3        0.01        1.54      1.45 o 
   9   6   3        0.41        2.73      3.19 o 
  -8   7   3        5.48        9.83      3.65 o 
  -7   7   3        5.91        3.80      4.90 o 
  -6   7   3        0.81        0.78      2.23 o 
  -5   7   3        0.23        1.02      2.03 o 
  -4   7   3        1.27       -1.42      1.78 o 
  -3   7   3       14.54       13.32      2.59 o 
  -2   7   3       42.32       41.88      3.72 o 
  -1   7   3       17.20       20.41      2.94 o 
   0   7   3       22.06       20.20      2.89 o 
   1   7   3        0.67        0.93      1.96 o 
   2   7   3       33.95       29.01      3.15 o 
   3   7   3       12.17       11.85      2.59 o 
   4   7   3       21.39       14.29      2.65 o 
   5   7   3        3.54        2.20      1.99 o 
   6   7   3        0.84        0.81      1.89 o 
   7   7   3        3.77        1.68      2.56 o 
  -4   8   3        1.68        1.30      2.57 o 
  -3   8   3        0.20        2.71      2.81 o 
  -2   8   3       13.17       13.06      3.19 o 
  -1   8   3       32.81       34.82      4.52 o 
   0   8   3        2.34        3.70      2.54 o 
   1   8   3       10.03        7.93      2.71 o 
   2   8   3        0.11       -1.08      2.09 o 
   3   8   3        1.07        3.48      2.33 o 
   4   8   3        2.30        1.03      2.20 o 
 -14   0   4        0.04        4.97      4.83 o 
 -12   0   4        1.26        4.36      2.42 o 
 -10   0   4       28.24       28.70      2.14 o 
  -8   0   4      383.81      389.32      9.95 o 
  -6   0   4      172.89      176.52      7.75 o 
  -4   0   4     1951.91     1879.87     40.50 o 
   0   0   4     1750.38     1766.91     24.91 o 
   2   0   4       32.62       43.42      1.59 o 
   4   0   4      706.34      750.69     25.61 o 
   6   0   4      157.43      186.52      7.61 o 
   8   0   4      106.47      113.22      4.00 o 
  10   0   4       16.38       20.55      3.20 o 
  12   0   4        0.98        0.31      2.10 o 
 -14   1   4       23.56       25.81      5.52 o 
 -13   1   4       19.93       24.35      3.00 o 
 -12   1   4       28.18       31.26      3.18 o 
 -11   1   4        7.56        4.49      1.36 o 
 -10   1   4       77.70       78.99      2.67 o 
  -9   1   4      397.24      374.78     12.28 o 
  -8   1   4      268.57      272.19      5.36 o 
  -7   1   4      228.25      231.79      4.27 o 
  -6   1   4        3.09        4.57      0.58 o 
  -5   1   4      149.68      158.78      2.42 o 
  -4   1   4        0.08        0.11      0.27 o 
  -3   1   4       83.84       66.11      1.06 o 
  -2   1   4     3765.58     3559.02     25.33 o 
  -1   1   4       30.50       33.40      0.65 o 
   0   1   4     1742.97     1803.07     17.75 o 
   1   1   4      547.94      548.13     18.30 o 
   2   1   4       89.58       62.66      1.31 o 
   3   1   4      269.43      265.37      3.99 o 
   4   1   4     3209.32     3361.35     49.31 o 
   5   1   4      320.62      328.30     11.96 o 
   6   1   4       21.32       25.46      1.83 o 
   7   1   4        4.53        4.97      1.06 o 
   8   1   4        0.08       -0.33      0.71 o 
   9   1   4       41.72       48.24      1.97 o 
  10   1   4       85.19       83.42      3.44 o 
  11   1   4        9.59        8.05      1.90 o 
  12   1   4       20.58       17.51      2.71 o 
  13   1   4        0.06       -2.01      2.57 o 
 -13   2   4        7.80       12.02      2.44 o 
 -12   2   4       13.35       12.47      1.94 o 
 -11   2   4        0.06        0.76      1.11 o 
 -10   2   4        2.31        2.10      1.49 o 
  -9   2   4        7.88        9.92      1.19 o 
  -8   2   4        2.17        4.37      0.88 o 
  -7   2   4       67.52       61.27      1.80 o 
  -6   2   4        3.45        3.68      1.02 o 
  -5   2   4        0.64        0.69      0.56 o 
  -4   2   4      131.95      137.89      4.72 o 
  -3   2   4        5.47        6.34      0.42 o 
  -2   2   4      126.91      121.27      1.68 o 
  -1   2   4      351.78      372.84      6.68 o 
   0   2   4     3749.08     3857.83     44.90 o 
   1   2   4       74.92       77.11      1.44 o 
   2   2   4      206.49      215.62      3.69 o 
   3   2   4     1706.34     1843.69     24.97 o 
   4   2   4      488.74      557.44     11.59 o 
   5   2   4      121.03      139.56      3.40 o 
   6   2   4       96.82      104.44      2.53 o 
   7   2   4        1.58        2.08      0.93 o 
   8   2   4        2.02        3.10      0.86 o 
   9   2   4        6.22        9.87      1.37 o 
  10   2   4       32.90       31.49      2.32 o 
  11   2   4       14.47       12.44      2.12 o 
  12   2   4       50.17       50.56      3.90 o 
  13   2   4       12.31       17.34      3.61 o 
 -13   3   4        1.82        3.92      4.03 o 
 -12   3   4       22.49       22.91      2.84 o 
 -11   3   4       24.47       27.21      2.33 o 
 -10   3   4       35.79       37.17      2.74 o 
  -9   3   4        1.59        2.11      1.13 o 
  -8   3   4        0.81       -0.06      0.76 o 
  -7   3   4       25.42       22.69      1.29 o 
  -6   3   4        1.25        3.61      0.76 o 
  -5   3   4       26.25       27.61      1.27 o 
  -4   3   4      105.14      103.06      1.88 o 
  -3   3   4       35.16       27.12      1.25 o 
  -2   3   4      136.68      145.36      3.14 o 
  -1   3   4      878.63      970.28     24.56 o 
   0   3   4       78.45       81.16      2.99 o 
   1   3   4     2460.80     2651.36     37.11 o 
   2   3   4      189.89      169.27      3.59 o 
   3   3   4       96.02      102.75      2.31 o 
   4   3   4       12.28       17.88      1.08 o 
   5   3   4       74.97       66.68      1.95 o 
   6   3   4      300.97      274.08      5.85 o 
   7   3   4       63.19       63.50      2.31 o 
   8   3   4       14.43       16.95      1.42 o 
   9   3   4        1.02        1.12      0.97 o 
  10   3   4        6.66        8.50      1.87 o 
  11   3   4        1.78        1.09      1.41 o 
  12   3   4       28.82       35.06      8.08 o 
 -12   4   4        0.05        1.50      2.02 o 
 -11   4   4       23.10       29.58      3.23 o 
 -10   4   4       50.43       58.76      3.97 o 
  -9   4   4       56.28       57.02      3.90 o 
  -8   4   4        0.07        0.38      1.43 o 
  -7   4   4        5.92        7.37      1.34 o 
  -6   4   4       16.11       13.77      1.39 o 
  -5   4   4        0.15       -0.56      0.89 o 
  -4   4   4      211.46      215.81      5.31 o 
  -3   4   4       65.97       61.52      2.24 o 
  -2   4   4      102.43      114.50      3.23 o 
  -1   4   4       92.22      118.24      4.59 o 
   0   4   4      320.05      334.00      9.60 o 
   1   4   4      102.98      114.71      3.57 o 
   2   4   4       36.78       39.52      1.64 o 
   3   4   4       18.33       20.45      1.53 o 
   4   4   4       50.55       48.06      1.83 o 
   5   4   4      158.63      143.34      3.65 o 
   6   4   4      253.47      234.23      5.71 o 
   7   4   4       71.22       70.77      3.35 o 
   8   4   4       63.21       66.91      2.82 o 
   9   4   4       10.43       14.43      2.36 o 
  10   4   4        2.85        3.68      1.88 o 
  11   4   4        0.39        1.51      2.52 o 
 -11   5   4       61.59       57.14      5.08 o 
 -10   5   4       79.97       80.23      5.33 o 
  -9   5   4       92.19       98.41      5.69 o 
  -8   5   4       84.26       88.21      5.36 o 
  -7   5   4        0.36        0.12      1.39 o 
  -6   5   4        0.32        2.59      1.21 o 
  -5   5   4        3.66        4.64      1.45 o 
  -4   5   4        0.74        1.36      0.93 o 
  -3   5   4        1.05        0.83      1.00 o 
  -2   5   4       57.65       52.16      2.33 o 
  -1   5   4        7.14        5.75      1.27 o 
   0   5   4      211.97      184.11      5.13 o 
   1   5   4        2.45        3.30      0.74 o 
   2   5   4      247.00      231.31      6.42 o 
   3   5   4      143.64      131.14      4.65 o 
   4   5   4        2.69        5.90      1.79 o 
   5   5   4      406.56      404.96     16.79 o 
   6   5   4       14.85       15.41      2.09 o 
   7   5   4       17.14       15.93      2.08 o 
   8   5   4        6.46        6.97      1.69 o 
   9   5   4        1.92        0.67      1.67 o 
  10   5   4        1.58        3.31      2.92 o 
 -10   6   4        0.30       -1.76      2.24 o 
  -9   6   4        6.81        3.45      2.26 o 
  -8   6   4        9.24        8.66      2.48 o 
  -7   6   4        0.23        3.57      2.23 o 
  -6   6   4       13.91       17.58      2.19 o 
  -5   6   4        0.06        3.38      1.48 o 
  -4   6   4        4.33        5.26      1.57 o 
  -3   6   4        1.55        2.09      1.21 o 
  -2   6   4       71.28       66.69      3.17 o 
  -1   6   4        1.38        2.58      1.68 o 
   0   6   4        1.03       -0.51      1.42 o 
   1   6   4       36.68       34.34      4.43 o 
   2   6   4       30.09       32.87      3.64 o 
   3   6   4       26.96       25.44      2.74 o 
   4   6   4       10.05        8.39      1.73 o 
   5   6   4       29.43       34.07      3.30 o 
   6   6   4        2.88        1.80      1.60 o 
   7   6   4        0.00        0.97      1.45 o 
   8   6   4        1.25        2.28      2.03 o 
   9   6   4       10.49        8.15      2.96 o 
  -8   7   4        6.79        6.17      3.13 o 
  -7   7   4       15.90       26.07      4.16 o 
  -6   7   4        5.64        2.97      2.57 o 
  -5   7   4        2.90        0.48      2.31 o 
  -4   7   4        8.34       14.34      3.72 o 
  -3   7   4       12.68       13.12      2.74 o 
  -2   7   4        1.32        0.33      1.66 o 
  -1   7   4        0.80       -1.73      2.07 o 
   0   7   4       40.43       38.15      3.39 o 
   1   7   4        0.36        0.50      1.62 o 
   2   7   4        1.85        3.57      2.00 o 
   3   7   4        0.93        0.70      1.70 o 
   4   7   4       11.69       10.92      3.18 o 
   5   7   4        0.03        0.31      2.07 o 
   6   7   4        1.24        2.96      2.11 o 
   7   7   4        0.10        4.50      4.43 o 
  -4   8   4        0.33        1.89      2.61 o 
  -3   8   4        6.83        9.76      2.97 o 
  -2   8   4       14.98       15.87      3.69 o 
  -1   8   4       23.35       32.17      4.91 o 
   0   8   4       62.30       62.43      5.16 o 
   1   8   4        9.04       15.25      4.19 o 
   2   8   4       21.53       27.78      3.76 o 
   3   8   4       19.71       20.91      3.89 o 
   4   8   4        0.20        0.83      2.08 o 
 -13   0   5        0.12        4.66      2.70 o 
 -11   0   5      123.82      109.78      4.90 o 
  -9   0   5     1875.59     1838.17     46.43 o 
  -7   0   5     1297.32     1257.91     26.49 o 
  -5   0   5     1064.76     1102.14     27.40 o 
  -3   0   5    12658.22    11417.63    241.99 o 
  -1   0   5       62.04       57.28      1.57 o 
   1   0   5      754.35      825.88     16.52 o 
   3   0   5     1884.57     1721.80     38.36 o 
   5   0   5     3985.42     3272.05    342.98 o 
   7   0   5      125.29      129.39      7.68 o 
   9   0   5       15.82       17.46      2.66 o 
  11   0   5       16.54       18.27      3.78 o 
  13   0   5        3.90        6.75      3.67 o 
 -14   1   5        0.97       10.36      3.89 o 
 -13   1   5        8.93        7.04      2.08 o 
 -12   1   5       11.78        9.84      1.99 o 
 -11   1   5        0.01        1.32      1.10 o 
 -10   1   5       17.22       19.09      1.69 o 
  -9   1   5      115.93      110.56      3.27 o 
  -8   1   5       77.86       70.22      2.06 o 
  -7   1   5        0.22        0.36      0.52 o 
  -6   1   5      201.94      215.38      3.42 o 
  -5   1   5      193.79      243.49      4.20 o 
  -4   1   5      175.39      167.73      3.95 o 
  -3   1   5     1146.10     1280.88     16.83 o 
  -2   1   5        2.33        4.67      0.34 o 
  -1   1   5      638.52      633.22      7.13 o 
   0   1   5       22.03       28.79      0.79 o 
   1   1   5     1744.05     1692.97     20.52 o 
   2   1   5      762.26      769.11     10.27 o 
   3   1   5     1775.55     1857.65     24.31 o 
   4   1   5      378.96      368.41      8.16 o 
   5   1   5      849.40      940.53     17.03 o 
   6   1   5       15.83       16.95      1.18 o 
   7   1   5       28.68       27.63      1.80 o 
   8   1   5      184.66      174.97      4.28 o 
   9   1   5       62.28       53.27      2.82 o 
  10   1   5       56.72       49.42      3.10 o 
  11   1   5       68.14       58.19      4.32 o 
  12   1   5        1.47        2.77      1.85 o 
  13   1   5       19.50       23.02      3.87 o 
 -13   2   5        1.19        1.15      1.69 o 
 -12   2   5        0.53       -0.83      1.26 o 
 -11   2   5        0.93        0.41      1.31 o 
 -10   2   5        3.64        3.84      1.57 o 
  -9   2   5        9.25       13.33      1.38 o 
  -8   2   5       40.74       35.16      1.51 o 
  -7   2   5        0.53        0.79      0.78 o 
  -6   2   5       77.24       80.54      1.79 o 
  -5   2   5      219.91      227.18      4.16 o 
  -4   2   5      385.46      362.17      4.88 o 
  -3   2   5       25.60       17.97      1.09 o 
  -2   2   5      112.86      120.05      2.05 o 
  -1   2   5      166.75      139.46      2.10 o 
   0   2   5     6222.72     6380.14     79.27 o 
   1   2   5     1525.33     1617.55     28.67 o 
   2   2   5       78.55       78.24      1.98 o 
   3   2   5     1585.61     1812.94     25.55 o 
   4   2   5      514.87      558.45      8.46 o 
   5   2   5       80.48       76.28      1.96 o 
   6   2   5       78.08       79.50      2.09 o 
   7   2   5        8.42       10.90      1.02 o 
   8   2   5        2.89        5.18      1.11 o 
   9   2   5        0.08        2.09      1.10 o 
  10   2   5        6.79        6.55      2.72 o 
  11   2   5        6.80        5.54      1.88 o 
  12   2   5       16.88       14.40      2.65 o 
 -13   3   5        8.21       12.72      7.63 o 
 -12   3   5       19.70       24.62      2.91 o 
 -11   3   5        4.24        3.34      1.49 o 
 -10   3   5        3.26        3.29      1.37 o 
  -9   3   5        2.68        2.82      1.19 o 
  -8   3   5       10.80       12.72      1.35 o 
  -7   3   5        1.21        4.45      1.23 o 
  -6   3   5       72.36       79.13      2.01 o 
  -5   3   5       35.81       41.27      1.23 o 
  -4   3   5       26.10       21.89      0.80 o 
  -3   3   5        2.79        3.50      0.98 o 
  -2   3   5       40.87       41.74      2.13 o 
  -1   3   5     1319.81     1395.15     18.10 o 
   0   3   5      232.15      254.57      4.78 o 
   1   3   5      296.96      329.24      5.45 o 
   2   3   5      114.18      148.51      3.43 o 
   3   3   5       47.52       52.05      1.62 o 
   4   3   5      109.77       98.00      2.48 o 
   5   3   5        9.59        9.80      0.99 o 
   6   3   5      221.25      222.08      5.07 o 
   7   3   5       19.08       21.84      2.01 o 
   8   3   5        5.60        6.12      1.08 o 
   9   3   5       20.64       23.11      1.98 o 
  10   3   5       16.21       13.82      2.59 o 
  11   3   5       13.22       15.01      2.64 o 
  12   3   5        4.31       -0.19      2.76 o 
 -12   4   5        0.14       -1.22      1.97 o 
 -11   4   5        2.08        5.16      2.08 o 
 -10   4   5        1.43        1.36      2.04 o 
  -9   4   5        3.42        3.13      1.73 o 
  -8   4   5       11.21       12.47      2.04 o 
  -7   4   5        2.35        1.91      1.21 o 
  -6   4   5       10.15       11.88      1.33 o 
  -5   4   5       46.30       43.87      2.45 o 
  -4   4   5        5.61        9.71      1.70 o 
  -3   4   5       34.55       37.09      1.73 o 
  -2   4   5      111.69      128.13      3.44 o 
  -1   4   5       23.50       30.26      1.63 o 
   0   4   5      129.42      178.22      3.48 o 
   1   4   5       15.66       12.96      0.97 o 
   2   4   5      136.85      124.12      3.08 o 
   3   4   5        9.11       10.24      1.26 o 
   4   4   5       25.70       24.72      1.46 o 
   5   4   5       49.05       48.95      2.25 o 
   6   4   5       27.15       26.49      1.67 o 
   7   4   5       29.49       27.33      1.95 o 
   8   4   5        6.06        5.35      1.31 o 
   9   4   5        1.38        0.20      1.74 o 
  10   4   5        4.84        4.94      3.18 o 
  11   4   5        8.05        7.86      3.54 o 
 -11   5   5        0.77        0.92      1.84 o 
 -10   5   5       45.45       36.65      3.89 o 
  -9   5   5        0.64        3.94      2.07 o 
  -8   5   5      332.36      320.72     12.35 o 
  -7   5   5      107.33      116.19      6.12 o 
  -6   5   5       90.53       93.10      3.49 o 
  -5   5   5        3.67        3.47      1.23 o 
  -4   5   5        0.02       -0.63      1.00 o 
  -3   5   5       14.83       17.71      2.28 o 
  -2   5   5        0.59        5.02      1.27 o 
  -1   5   5       42.39       45.30      2.33 o 
   0   5   5       19.43       15.66      1.74 o 
   1   5   5       12.01       10.55      2.74 o 
   2   5   5        0.27        2.67      1.25 o 
   3   5   5       47.68       53.51      2.74 o 
   4   5   5        0.94        3.27      1.40 o 
   5   5   5        1.01        5.36      2.65 o 
   6   5   5       47.21       46.01      2.92 o 
   7   5   5        0.21       -1.00      1.23 o 
   8   5   5       41.24       41.99      3.01 o 
   9   5   5        1.09        1.86      1.76 o 
  10   5   5        0.05        1.67      2.65 o 
 -10   6   5        1.01        1.89      2.17 o 
  -9   6   5       42.57       53.83      4.72 o 
  -8   6   5       75.01       71.47      5.22 o 
  -7   6   5       74.26       71.81      4.86 o 
  -6   6   5      156.94      155.43      8.94 o 
  -5   6   5        6.42        7.70      1.77 o 
  -4   6   5        6.65        6.38      1.55 o 
  -3   6   5       34.62       32.81      2.76 o 
  -2   6   5       10.44       14.23      1.79 o 
  -1   6   5       14.07       11.65      1.63 o 
   0   6   5       19.39       20.47      2.50 o 
   1   6   5       77.18       67.27      4.09 o 
   2   6   5      251.64      228.59      8.63 o 
   3   6   5       85.21       74.70      3.52 o 
   4   6   5       54.18       52.86      3.22 o 
   5   6   5       73.47       68.52      3.85 o 
   6   6   5        8.38        9.96      2.51 o 
   7   6   5        7.17        6.87      1.90 o 
   8   6   5       22.23       20.79      3.23 o 
   9   6   5        1.78        2.92      3.00 o 
  -8   7   5        1.22        0.74      2.43 o 
  -7   7   5        2.39        0.97      2.50 o 
  -6   7   5        8.76        5.60      3.74 o 
  -5   7   5       11.04       10.60      3.57 o 
  -4   7   5        3.86        0.88      1.85 o 
  -3   7   5        3.87        5.31      2.65 o 
  -2   7   5        8.39        4.95      2.30 o 
  -1   7   5      139.20      140.52      6.84 o 
   0   7   5        0.62        1.77      1.92 o 
   1   7   5       79.44       76.87      4.94 o 
   2   7   5       24.49       22.81      3.06 o 
   3   7   5        5.37        6.91      2.24 o 
   4   7   5        5.22        8.56      2.40 o 
   5   7   5       16.78       19.87      3.05 o 
   6   7   5        0.53       -0.45      1.80 o 
   7   7   5        1.90        2.16      2.75 o 
  -4   8   5        1.10        1.50      3.06 o 
  -3   8   5        2.55       13.08      7.01 o 
  -2   8   5        0.46        0.24      1.86 o 
  -1   8   5        3.23        7.18      2.88 o 
   0   8   5        0.02        4.40      2.71 o 
   1   8   5       18.52       16.01      3.24 o 
   2   8   5        3.97        6.32      3.53 o 
   3   8   5       49.33       56.40      5.24 o 
 -14   0   6        6.31        1.54      2.65 o 
 -12   0   6       39.78       32.45      4.78 o 
 -10   0   6        1.57       -0.97      0.97 o 
  -8   0   6      192.43      173.58      5.16 o 
  -6   0   6      192.42      181.30     18.71 o 
  -4   0   6     6851.43     7180.80    222.74 o 
  -2   0   6     6335.25     6134.12    122.76 o 
   0   0   6     2660.29     2809.76     40.41 o 
   2   0   6      670.56      741.16     16.83 o 
   4   0   6      477.19      438.66     35.78 o 
   6   0   6        2.33        3.68      1.35 o 
   8   0   6      144.04      149.26      7.50 o 
  10   0   6       10.79       23.03      3.79 o 
  12   0   6        5.72        8.60      3.16 o 
 -14   1   6        0.38       -0.67      2.68 o 
 -13   1   6        0.10        3.17      1.95 o 
 -12   1   6        9.01        9.52      1.99 o 
 -11   1   6        6.77        7.76      1.91 o 
 -10   1   6       88.57       94.40      3.42 o 
  -9   1   6       95.96       89.77      3.27 o 
  -8   1   6      365.28      357.42      8.34 o 
  -7   1   6      215.59      207.16      3.64 o 
  -6   1   6        0.37        0.63      1.02 o 
  -5   1   6      124.92      111.92      2.56 o 
  -4   1   6      324.95      329.24      5.38 o 
  -3   1   6      448.70      496.81      7.12 o 
  -2   1   6      565.36      554.44      7.50 o 
  -1   1   6      701.00      707.03      7.66 o 
   0   1   6      306.82      344.75      4.15 o 
   1   1   6     2525.72     2515.75     32.17 o 
   2   1   6     1207.72     1208.39     14.36 o 
   3   1   6     1611.93     1608.36     28.99 o 
   4   1   6       80.21       78.29      1.26 o 
   5   1   6      105.01      116.84      2.53 o 
   6   1   6      408.33      413.03     10.18 o 
   7   1   6       74.53       72.09      2.43 o 
   8   1   6      195.63      194.52      5.89 o 
   9   1   6      235.44      227.54      7.79 o 
  10   1   6       90.76       94.10      4.61 o 
  11   1   6        4.89        0.23      1.46 o 
  12   1   6        2.13        2.74      2.51 o 
 -13   2   6        1.38        1.27      1.83 o 
 -12   2   6        5.02       10.50      4.40 o 
 -11   2   6       10.51       11.64      1.92 o 
 -10   2   6        5.81        7.33      2.08 o 
  -9   2   6      197.90      197.68      6.87 o 
  -8   2   6       32.52       38.57      1.97 o 
  -7   2   6        0.77        1.68      1.48 o 
  -6   2   6      108.55      105.85      1.94 o 
  -5   2   6      235.46      238.41      5.89 o 
  -4   2   6       21.77       16.69      0.83 o 
  -3   2   6        1.91        2.81      0.51 o 
  -2   2   6       39.36       38.48      2.69 o 
  -1   2   6      568.82      596.35      7.70 o 
   0   2   6     1105.38     1216.41     15.59 o 
   1   2   6     1489.08     1604.88     21.07 o 
   2   2   6      880.54      954.45     18.63 o 
   3   2   6       88.32      105.85      2.30 o 
   4   2   6      264.88      247.48      4.37 o 
   5   2   6       28.03       32.78      1.54 o 
   6   2   6      360.87      349.52      6.90 o 
   7   2   6      136.65      128.59      4.27 o 
   8   2   6       60.12       62.08      2.91 o 
   9   2   6       38.77       43.11      2.79 o 
  10   2   6       43.19       43.37      3.27 o 
  11   2   6       14.00       12.21      2.35 o 
  12   2   6        0.89       -0.83      1.99 o 
 -13   3   6        7.87        8.49      4.01 o 
 -12   3   6        6.52        4.77      1.97 o 
 -11   3   6        0.18        1.79      1.35 o 
 -10   3   6       24.60       22.70      1.88 o 
  -9   3   6       47.87       46.96      2.33 o 
  -8   3   6        0.29        0.66      0.89 o 
  -7   3   6       30.70       29.15      1.82 o 
  -6   3   6        0.75        0.45      1.16 o 
  -5   3   6      149.43      156.32      2.94 o 
  -4   3   6       10.89       14.57      0.71 o 
  -3   3   6      324.75      354.97     10.62 o 
  -2   3   6      247.41      259.03      3.91 o 
  -1   3   6      194.84      212.48      3.51 o 
   0   3   6       38.35       40.61      1.34 o 
   1   3   6     1185.55     1293.85     19.49 o 
   2   3   6      161.71      145.93      3.15 o 
   3   3   6        6.15        3.09      1.64 o 
   4   3   6       56.99       47.04      1.69 o 
   5   3   6      433.57      417.06      7.96 o 
   6   3   6       82.54       82.05      2.59 o 
   7   3   6        0.52        0.88      0.92 o 
   8   3   6       18.61       15.34      1.67 o 
   9   3   6        0.00        0.09      1.03 o 
  10   3   6       10.67       12.07      3.14 o 
  11   3   6        0.00        3.29      1.94 o 
  12   3   6        0.40       19.17     15.87 o 
 -12   4   6       28.83       29.83      3.43 o 
 -11   4   6       59.41       68.29      4.82 o 
 -10   4   6       55.96       53.83      3.94 o 
  -9   4   6      162.50      161.40      6.94 o 
  -8   4   6        1.44        2.80      1.54 o 
  -7   4   6        0.01       -1.32      1.35 o 
  -6   4   6       57.21       60.70      2.47 o 
  -5   4   6      143.09      150.82      4.27 o 
  -4   4   6        0.14        1.66      0.90 o 
  -3   4   6        0.93        0.81      0.78 o 
  -2   4   6        2.54        1.73      1.00 o 
  -1   4   6       75.20       85.55      1.95 o 
   0   4   6       76.95       82.87      2.16 o 
   1   4   6      937.64      981.98     20.20 o 
   2   4   6       25.43       29.47      1.42 o 
   3   4   6       35.66       31.51      1.61 o 
   4   4   6      281.19      262.00      6.03 o 
   5   4   6      539.24      529.39     11.44 o 
   6   4   6      312.87      282.63      8.12 o 
   7   4   6       17.88       17.95      1.73 o 
   8   4   6        1.95        2.76      1.23 o 
   9   4   6        5.51        3.80      1.68 o 
  10   4   6       10.30       12.06      2.89 o 
  11   4   6        9.45       15.76      4.40 o 
 -11   5   6        1.57        5.80      2.37 o 
 -10   5   6        5.67        4.57      2.37 o 
  -9   5   6        2.50        8.22      4.23 o 
  -8   5   6        2.55        7.26      2.53 o 
  -7   5   6        4.20        3.98      1.75 o 
  -6   5   6       93.71       84.69      3.67 o 
  -5   5   6       70.87       63.74      3.48 o 
  -4   5   6       30.41       28.05      1.94 o 
  -3   5   6       22.20       17.33      1.68 o 
  -2   5   6        0.04        3.41      1.85 o 
  -1   5   6      178.43      165.21      4.95 o 
   0   5   6       27.96       26.92      2.70 o 
   1   5   6       90.66       95.54      4.18 o 
   2   5   6        0.13        0.09      0.84 o 
   3   5   6        0.97        0.70      0.83 o 
   4   5   6      164.66      157.77      5.35 o 
   5   5   6       19.78       19.28      2.00 o 
   6   5   6      143.89      134.97      5.44 o 
   7   5   6        6.88        6.45      1.55 o 
   8   5   6        1.19        6.11      3.55 o 
   9   5   6       14.12       15.78      3.21 o 
  10   5   6        0.06       -2.00      2.75 o 
  -9   6   6        9.83        9.86      4.13 o 
  -8   6   6        8.55        5.52      2.96 o 
  -7   6   6       37.10       40.65      4.00 o 
  -6   6   6        4.76        4.12      2.39 o 
  -5   6   6        2.26        4.24      2.21 o 
  -4   6   6       54.96       58.87      3.19 o 
  -3   6   6        0.28       -0.56      1.21 o 
  -2   6   6        0.55        4.05      1.29 o 
  -1   6   6        1.38        0.85      1.66 o 
   0   6   6      117.22      101.04      5.16 o 
   1   6   6       36.41       40.21      3.26 o 
   2   6   6        2.10        7.37      1.95 o 
   3   6   6        0.38        0.86      1.87 o 
   4   6   6       14.00       13.46      2.01 o 
   5   6   6       46.18       46.41      3.24 o 
   6   6   6        9.46       12.78      2.07 o 
   7   6   6        7.93        8.31      2.39 o 
   8   6   6        4.30        8.48      3.24 o 
  -7   7   6       15.21       17.82      3.84 o 
  -6   7   6        0.35       -0.86      2.62 o 
  -5   7   6        6.90        6.06      3.51 o 
  -4   7   6        0.66       -1.37      1.58 o 
  -3   7   6        0.22        0.63      1.60 o 
  -2   7   6        0.01        1.35      1.78 o 
  -1   7   6       17.98       15.96      2.77 o 
   0   7   6       19.31       23.96      3.12 o 
   1   7   6        0.01        2.79      1.91 o 
   2   7   6       56.52       63.87      5.69 o 
   3   7   6       28.59       40.21      3.86 o 
   4   7   6       17.51       23.41      4.26 o 
   5   7   6        1.70        0.26      1.81 o 
   6   7   6        5.60        8.05      3.14 o 
  -4   8   6        2.92        1.14      2.71 o 
  -3   8   6        4.11       -1.67      2.59 o 
  -2   8   6        1.35        4.24      2.71 o 
  -1   8   6        3.72        4.26      3.22 o 
   0   8   6        8.33       10.26      2.81 o 
   1   8   6        1.31       -0.75      2.04 o 
   2   8   6        0.15        4.34      2.53 o 
   3   8   6        5.78        5.92      3.93 o 
 -13   0   7        0.03        0.13      2.13 o 
 -11   0   7       30.27       40.93      4.25 o 
  -9   0   7      356.64      347.18      9.63 o 
  -7   0   7      193.40      172.48      7.16 o 
  -5   0   7     7859.12     7581.66    201.70 o 
  -3   0   7     4913.15     4943.24    110.97 o 
  -1   0   7       53.41       70.93      2.14 o 
   1   0   7      168.64      222.67      3.31 o 
   3   0   7     1213.54     1354.45     34.79 o 
   5   0   7      721.09      756.07     23.17 o 
   7   0   7      204.60      190.77      8.46 o 
   9   0   7        1.06        6.55      3.00 o 
  11   0   7        0.89        1.00      2.57 o 
 -14   1   7        0.01        0.80      2.13 o 
 -13   1   7        3.95        3.40      1.85 o 
 -12   1   7       14.14       15.59      2.42 o 
 -11   1   7        6.14        1.37      1.15 o 
 -10   1   7        8.44        8.40      1.39 o 
  -9   1   7      173.77      169.44      4.92 o 
  -8   1   7      192.91      178.03      4.67 o 
  -7   1   7      154.46      150.33      3.66 o 
  -6   1   7       44.61       57.05      1.90 o 
  -5   1   7     1143.48     1181.54     27.11 o 
  -4   1   7      377.59      372.49      6.23 o 
  -3   1   7      814.30      772.33     15.77 o 
  -2   1   7      307.06      304.81      4.58 o 
  -1   1   7      871.37      850.13      9.77 o 
   0   1   7      144.99      140.03      2.88 o 
   1   1   7       11.69        7.07      0.52 o 
   2   1   7       18.37       14.69      0.95 o 
   3   1   7        0.04       -0.15      0.59 o 
   4   1   7       72.31       56.31      2.11 o 
   5   1   7       85.64       77.27      5.56 o 
   6   1   7      115.52      107.22      2.87 o 
   7   1   7        3.58        5.14      1.52 o 
   8   1   7      107.59      110.35      4.65 o 
   9   1   7       18.22       25.70      2.43 o 
  10   1   7        8.66        9.45      2.02 o 
  11   1   7       16.82       13.12      2.34 o 
  12   1   7        1.59       -0.01      1.57 o 
 -13   2   7        2.33        0.19      2.18 o 
 -12   2   7        3.07        4.50      1.80 o 
 -11   2   7       17.09       17.79      1.87 o 
 -10   2   7        3.33        5.40      1.32 o 
  -9   2   7        2.08        0.74      1.12 o 
  -8   2   7        6.89        7.24      1.27 o 
  -7   2   7       10.03        7.35      1.08 o 
  -6   2   7       15.07       17.06      1.20 o 
  -5   2   7        3.20        3.69      0.76 o 
  -4   2   7       10.04       12.34      1.56 o 
  -3   2   7       10.98       11.06      0.98 o 
  -2   2   7       42.43       50.03      1.37 o 
  -1   2   7      614.13      636.01      8.52 o 
   0   2   7        4.68        8.02      0.88 o 
   1   2   7      896.08      989.20     13.75 o 
   2   2   7        5.66        6.20      0.72 o 
   3   2   7       20.55       22.83      1.03 o 
   4   2   7     1084.80     1057.70     19.15 o 
   5   2   7        0.07       -0.15      0.99 o 
   6   2   7      199.49      204.99      5.41 o 
   7   2   7       79.65       76.31      3.42 o 
   8   2   7      163.64      164.18      5.04 o 
   9   2   7      118.26      117.49      5.31 o 
  10   2   7        5.73        5.36      1.72 o 
  11   2   7       13.01        9.25      2.19 o 
  12   2   7        0.42        0.49      2.00 o 
 -13   3   7        1.97        1.42      2.29 o 
 -12   3   7        7.08        4.78      1.60 o 
 -11   3   7       13.25       22.10      2.48 o 
 -10   3   7        2.23        1.89      1.16 o 
  -9   3   7       22.32       22.39      1.83 o 
  -8   3   7       40.29       41.01      2.25 o 
  -7   3   7       17.05       19.93      1.77 o 
  -6   3   7       69.64       76.88      3.66 o 
  -5   3   7       17.15       20.97      1.03 o 
  -4   3   7       12.93       12.97      1.13 o 
  -3   3   7       34.11       31.42      1.06 o 
  -2   3   7      763.08      853.01     12.36 o 
  -1   3   7       44.70       42.29      1.30 o 
   0   3   7     2283.72     2520.68     37.50 o 
   1   3   7       81.38       94.29      2.38 o 
   2   3   7       81.96       95.84      2.41 o 
   3   3   7     1015.57     1087.87     18.51 o 
   4   3   7       56.14       57.76      2.08 o 
   5   3   7       65.54       71.37      3.18 o 
   6   3   7       24.25       22.96      1.47 o 
   7   3   7       24.94       20.13      1.91 o 
   8   3   7        1.22        4.42      1.29 o 
   9   3   7        0.13       -0.88      1.49 o 
  10   3   7        1.46        1.15      1.72 o 
  11   3   7        0.20        2.38      1.84 o 
 -12   4   7        5.30        3.71      2.12 o 
 -11   4   7        0.02        2.69      1.85 o 
 -10   4   7        5.53        7.35      2.17 o 
  -9   4   7       10.72       12.63      2.26 o 
  -8   4   7       41.50       41.74      3.06 o 
  -7   4   7        0.02        1.23      1.29 o 
  -6   4   7       26.35       32.26      2.54 o 
  -5   4   7        2.39        2.88      0.97 o 
  -4   4   7       13.26       15.66      1.34 o 
  -3   4   7      119.27      113.81      3.36 o 
  -2   4   7       18.02       21.64      1.47 o 
  -1   4   7        0.60        1.72      0.90 o 
   0   4   7      165.69      157.44      3.60 o 
   1   4   7        0.24        0.64      0.73 o 
   2   4   7      104.33       98.21      3.69 o 
   3   4   7        3.05        1.07      0.85 o 
   4   4   7     1108.42     1076.54     21.26 o 
   5   4   7       55.48       59.63      2.62 o 
   6   4   7       16.55       17.29      1.47 o 
   7   4   7        0.51        2.30      1.20 o 
   8   4   7       67.88       71.70      3.61 o 
   9   4   7        2.77        5.75      5.21 o 
  10   4   7        9.16        6.40      3.97 o 
  11   4   7        0.13        0.51      3.25 o 
 -11   5   7        0.13        5.23      2.46 o 
 -10   5   7        2.40        1.64      1.92 o 
  -9   5   7       28.20       31.66      3.98 o 
  -8   5   7        0.70        1.47      2.05 o 
  -7   5   7       12.52       16.89      2.41 o 
  -6   5   7       78.69       81.91      4.52 o 
  -5   5   7       14.26       16.38      1.77 o 
  -4   5   7      193.66      191.00      6.10 o 
  -3   5   7       42.31       41.58      2.43 o 
  -2   5   7       26.20       27.16      1.95 o 
  -1   5   7      263.22      254.07      6.93 o 
   0   5   7      359.85      351.63      9.00 o 
   1   5   7       34.75       35.54      2.18 o 
   2   5   7        1.88        3.54      1.00 o 
   3   5   7        5.50        6.16      1.51 o 
   4   5   7        0.31        1.94      2.09 o 
   5   5   7        1.14        2.97      2.05 o 
   6   5   7        0.93        0.88      1.27 o 
   7   5   7        4.77        5.85      1.86 o 
   8   5   7       17.43       15.75      2.64 o 
   9   5   7        3.09        4.49      2.47 o 
  10   5   7        2.06        5.81      3.55 o 
  -9   6   7       63.52       60.57      5.19 o 
  -8   6   7       68.91       65.29      5.11 o 
  -7   6   7       75.36       81.17      5.38 o 
  -6   6   7       44.19       39.72      5.50 o 
  -5   6   7       19.90       16.78      2.08 o 
  -4   6   7        0.48        1.63      2.08 o 
  -3   6   7      121.36      111.32      4.43 o 
  -2   6   7       47.43       39.79      3.72 o 
  -1   6   7       68.39       65.12      3.20 o 
   0   6   7        0.23        3.82      2.35 o 
   1   6   7       33.81       38.00      3.20 o 
   2   6   7        2.21        7.19      2.05 o 
   3   6   7        2.07        2.34      2.52 o 
   4   6   7        6.23        7.01      1.78 o 
   5   6   7       10.92        8.73      2.01 o 
   6   6   7       17.51       13.57      2.19 o 
   7   6   7        1.60        1.88      2.00 o 
   8   6   7        4.84        4.07      2.31 o 
  -7   7   7        3.72        4.80      3.38 o 
  -6   7   7        6.18        4.96      2.74 o 
  -5   7   7        0.29       -3.18      3.18 o 
  -4   7   7        6.65        8.51      2.79 o 
  -3   7   7        0.05       -0.87      1.82 o 
  -2   7   7        0.17        0.07      2.01 o 
  -1   7   7        8.37        8.29      2.34 o 
   0   7   7        0.20        1.10      1.89 o 
   1   7   7        7.41        6.35      2.23 o 
   2   7   7       10.84       20.43      3.30 o 
   3   7   7        0.97        3.20      2.05 o 
   4   7   7        0.06       -2.05      2.05 o 
   5   7   7        4.34        1.03      1.90 o 
   6   7   7       17.27       17.43      3.98 o 
  -3   8   7        2.19       -0.76      3.42 o 
  -2   8   7       16.87       21.81      4.26 o 
  -1   8   7       18.40       17.01      3.72 o 
   0   8   7        4.24        3.76      2.46 o 
   1   8   7       40.83       40.69      4.42 o 
   2   8   7       25.66       18.64      3.75 o 
 -14   0   8        0.90        5.39      3.21 o 
 -12   0   8       10.68       10.44      4.25 o 
 -10   0   8       63.67       56.22      4.46 o 
  -8   0   8      419.55      383.46     14.22 o 
  -6   0   8     2128.71     1977.00     57.06 o 
  -4   0   8      945.39     1082.59     27.64 o 
  -2   0   8       19.81       20.49      0.91 o 
   0   0   8        1.16       -0.11      0.42 o 
   2   0   8     1521.24     1512.79     19.67 o 
   4   0   8       87.33       85.66      6.05 o 
   6   0   8       39.24       30.29      2.86 o 
   8   0   8       94.51       90.75      5.92 o 
  10   0   8        1.23        6.77      2.66 o 
  12   0   8        9.66        8.24      3.48 o 
 -13   1   8        1.39        3.95      1.90 o 
 -12   1   8        6.46        8.95      2.66 o 
 -11   1   8       27.98       24.04      3.64 o 
 -10   1   8        3.07        5.56      1.24 o 
  -9   1   8       64.95       62.90      2.65 o 
  -8   1   8       15.21       15.48      1.34 o 
  -7   1   8        0.09        1.83      1.05 o 
  -6   1   8      690.74      729.50     13.05 o 
  -5   1   8       48.71       44.51      1.64 o 
  -4   1   8     4383.20     4622.91     72.52 o 
  -3   1   8       29.47       30.28      1.01 o 
  -2   1   8      163.11      152.05      3.03 o 
  -1   1   8        6.73        6.72      0.64 o 
   0   1   8      114.18      122.88      2.87 o 
   1   1   8      473.04      501.28      8.26 o 
   2   1   8      968.39     1049.95     12.30 o 
   3   1   8       79.43       80.92      1.78 o 
   4   1   8      470.04      458.71      7.53 o 
   5   1   8      232.99      213.56      4.20 o 
   6   1   8      184.35      160.20      4.12 o 
   7   1   8      269.99      250.76      8.01 o 
   8   1   8       79.46       79.66      4.36 o 
   9   1   8        2.39        1.52      1.42 o 
  10   1   8       39.07       43.89      3.63 o 
  11   1   8        0.14        4.18      3.86 o 
  12   1   8        8.75       10.34      2.63 o 
 -13   2   8        4.60        3.60      1.96 o 
 -12   2   8        3.86        2.81      1.94 o 
 -11   2   8       15.15       15.55      2.19 o 
 -10   2   8        8.69        9.05      1.47 o 
  -9   2   8      216.17      206.37      6.00 o 
  -8   2   8        6.46        4.45      1.11 o 
  -7   2   8       56.10       58.39      2.23 o 
  -6   2   8        2.56        0.84      0.74 o 
  -5   2   8       44.38       51.75      1.82 o 
  -4   2   8       57.73       53.87      1.89 o 
  -3   2   8      226.19      226.11      4.27 o 
  -2   2   8       13.01        9.95      0.63 o 
  -1   2   8       96.99      106.69      2.06 o 
   0   2   8        2.80        3.88      1.25 o 
   1   2   8     3927.66     4324.09     62.06 o 
   2   2   8      203.49      210.49      3.86 o 
   3   2   8       21.02       30.07      1.98 o 
   4   2   8       36.69       44.93      1.73 o 
   5   2   8      427.35      426.29      8.15 o 
   6   2   8       70.47       65.67      3.87 o 
   7   2   8      171.68      168.80      4.92 o 
   8   2   8      152.50      146.09      5.96 o 
   9   2   8       14.85       13.22      2.13 o 
  10   2   8       27.73       19.18      2.58 o 
  11   2   8        1.17        2.30      1.80 o 
  12   2   8        1.13        1.51      1.86 o 
 -13   3   8        9.99       10.61      6.12 o 
 -12   3   8        0.00        0.64      1.94 o 
 -11   3   8       16.02       19.76      2.44 o 
 -10   3   8        3.35        5.04      2.29 o 
  -9   3   8        6.61       10.86      1.68 o 
  -8   3   8        1.34        2.08      1.85 o 
  -7   3   8      195.23      203.90      5.41 o 
  -6   3   8       12.00       14.15      1.32 o 
  -5   3   8       20.96       25.85      1.38 o 
  -4   3   8       23.23       20.31      0.92 o 
  -3   3   8       63.38       63.08      1.63 o 
  -2   3   8       13.86       10.76      0.82 o 
  -1   3   8      295.35      318.76      5.49 o 
   0   3   8       47.47       66.08      1.88 o 
   1   3   8      818.34      920.70     15.12 o 
   2   3   8      220.70      237.40      4.89 o 
   3   3   8       91.30      102.21      2.65 o 
   4   3   8       97.93       91.22      2.87 o 
   5   3   8      268.44      254.30      5.76 o 
   6   3   8       10.79       13.31      1.67 o 
   7   3   8       99.43       94.84      4.92 o 
   8   3   8        0.02       -0.29      1.11 o 
   9   3   8       13.10       17.45      2.42 o 
  10   3   8        0.27       -1.76      1.76 o 
  11   3   8        2.23       10.54      3.05 o 
 -12   4   8        0.91       -1.39      2.49 o 
 -11   4   8        0.16       -1.13      1.85 o 
 -10   4   8        1.62        3.93      2.23 o 
  -9   4   8       84.72       88.99      4.81 o 
  -8   4   8       33.09       30.48      2.74 o 
  -7   4   8        3.09        9.60      2.39 o 
  -6   4   8      181.58      187.25      6.83 o 
  -5   4   8      132.28      115.90      4.59 o 
  -4   4   8      133.00      136.60      3.81 o 
  -3   4   8        4.66        6.75      1.16 o 
  -2   4   8       31.58       35.49      2.10 o 
  -1   4   8       10.88       11.97      0.89 o 
   0   4   8        6.93        8.36      1.15 o 
   1   4   8      174.46      185.38      4.26 o 
   2   4   8       63.59       61.33      2.29 o 
   3   4   8       18.40       19.77      1.50 o 
   4   4   8      669.00      636.45     16.96 o 
   5   4   8       98.01       88.32      3.27 o 
   6   4   8      102.76      100.09      3.31 o 
   7   4   8       86.89       76.02      3.56 o 
   8   4   8        3.15        2.13      1.69 o 
   9   4   8        8.02        7.39      2.35 o 
  10   4   8        0.29        2.10      2.30 o 
 -11   5   8        2.20        5.00      3.16 o 
 -10   5   8       14.74       20.82      3.44 o 
  -9   5   8       56.96       59.40      4.99 o 
  -8   5   8       11.70        8.55      2.21 o 
  -7   5   8      136.63      132.68      6.24 o 
  -6   5   8        0.14       -0.90      1.62 o 
  -5   5   8        5.81        6.57      1.18 o 
  -4   5   8      124.67      119.03      4.19 o 
  -3   5   8       72.91       75.30      3.04 o 
  -2   5   8        6.15        8.82      1.87 o 
  -1   5   8      114.58      113.48      4.11 o 
   0   5   8      116.24      108.12      3.18 o 
   1   5   8       31.03       34.63      2.39 o 
   2   5   8       37.76       42.82      2.30 o 
   3   5   8      144.75      144.77      4.95 o 
   4   5   8       49.87       48.70      2.40 o 
   5   5   8       12.59       18.82      2.29 o 
   6   5   8       13.65       17.88      2.01 o 
   7   5   8       15.92       11.97      2.31 o 
   8   5   8        9.31       10.59      2.42 o 
   9   5   8       10.61       13.30      3.24 o 
  -9   6   8       15.33       14.21      3.09 o 
  -8   6   8        1.66        7.48      2.51 o 
  -7   6   8       30.11       38.31      3.69 o 
  -6   6   8        5.56       10.14      2.56 o 
  -5   6   8       93.13       84.59      5.04 o 
  -4   6   8        5.00       10.56      1.56 o 
  -3   6   8       51.74       43.83      2.74 o 
  -2   6   8        6.50        7.10      2.78 o 
  -1   6   8       58.22       48.62      2.87 o 
   0   6   8        0.85        1.91      1.19 o 
   1   6   8       23.96       30.39      3.00 o 
   2   6   8        4.13        1.63      1.56 o 
   3   6   8        1.79        4.13      1.99 o 
   4   6   8        7.53       10.94      2.05 o 
   5   6   8       38.99       42.73      3.13 o 
   6   6   8        6.37        9.58      2.43 o 
   7   6   8       12.01       18.96      3.88 o 
   8   6   8        0.76        0.71      2.28 o 
  -7   7   8        7.14        4.12      2.93 o 
  -6   7   8        3.55        4.31      2.79 o 
  -5   7   8        3.08        3.43      3.20 o 
  -4   7   8        0.37        2.57      2.37 o 
  -3   7   8        0.02        0.93      1.97 o 
  -2   7   8       10.42       15.51      2.55 o 
  -1   7   8        0.06        0.28      1.60 o 
   0   7   8       16.04       24.88      3.41 o 
   1   7   8       19.02       14.07      2.71 o 
   2   7   8       50.96       55.63      4.29 o 
   3   7   8       48.57       53.62      4.36 o 
   4   7   8       11.14       13.97      3.24 o 
   5   7   8        0.24       -1.46      2.41 o 
   6   7   8       43.17       44.36      5.56 o 
  -3   8   8        0.21        4.03      2.95 o 
  -2   8   8        0.38       12.43      3.74 o 
  -1   8   8        1.72        4.90      2.48 o 
   0   8   8        0.53        2.26      2.20 o 
   1   8   8        0.31       -1.09      2.10 o 
 -13   0   9        1.16        0.20      2.17 o 
 -11   0   9       13.33       16.95      4.25 o 
  -9   0   9       33.14       32.18      3.19 o 
  -7   0   9      354.08      315.09     19.24 o 
  -5   0   9      267.84      155.85     13.66 o 
  -3   0   9     2835.48     2865.72    162.03 o 
  -1   0   9      124.02      139.48      3.41 o 
   1   0   9      128.92      119.85      2.40 o 
   3   0   9      242.04      263.40      8.67 o 
   5   0   9       46.95       43.07      3.25 o 
   7   0   9        8.66        7.53      2.31 o 
   9   0   9        1.29        2.16      2.14 o 
  11   0   9        8.60        5.58      3.51 o 
 -13   1   9        0.33       -0.25      1.61 o 
 -12   1   9        0.01        0.63      1.53 o 
 -11   1   9       40.57       35.77      3.02 o 
 -10   1   9        0.74        1.23      1.02 o 
  -9   1   9        5.83        6.71      1.21 o 
  -8   1   9        0.04        1.32      0.87 o 
  -7   1   9        4.67        5.17      0.97 o 
  -6   1   9       14.81       14.88      1.66 o 
  -5   1   9      302.73      335.44      6.52 o 
  -4   1   9      196.48      220.00      4.44 o 
  -3   1   9     1614.56     1606.63     19.69 o 
  -2   1   9        4.69        6.22      0.52 o 
  -1   1   9        0.21        0.74      0.41 o 
   0   1   9      572.99      580.01     15.61 o 
   1   1   9     1590.35     1747.39     26.12 o 
   2   1   9      489.25      493.43     11.37 o 
   3   1   9      106.23       94.15      3.46 o 
   4   1   9        2.00        1.38      0.71 o 
   5   1   9        5.63        9.12      1.41 o 
   6   1   9      399.76      359.51     10.12 o 
   7   1   9      328.18      281.99      8.60 o 
   8   1   9       29.83       34.93      2.73 o 
   9   1   9       63.93       61.87      3.88 o 
  10   1   9       54.72       49.04      3.66 o 
  11   1   9        1.90        4.33      2.47 o 
  12   1   9        0.26       -0.89      2.31 o 
 -13   2   9        0.37        4.46      2.46 o 
 -12   2   9       17.15       14.99      2.43 o 
 -11   2   9        7.71        9.64      1.59 o 
 -10   2   9        2.42        2.95      1.18 o 
  -9   2   9      104.56       98.33      3.68 o 
  -8   2   9       18.11       19.57      1.66 o 
  -7   2   9      136.56      138.42      3.92 o 
  -6   2   9        4.21        5.32      0.94 o 
  -5   2   9        0.02        2.44      1.52 o 
  -4   2   9        1.12        3.15      0.71 o 
  -3   2   9       14.99       19.45      1.14 o 
  -2   2   9       35.60       36.49      1.08 o 
  -1   2   9      389.29      428.51      7.14 o 
   0   2   9      161.15      168.18      3.14 o 
   1   2   9      157.60      172.80      4.32 o 
   2   2   9       42.91       44.34      1.36 o 
   3   2   9      235.33      231.64      5.62 o 
   4   2   9      364.64      355.99      5.84 o 
   5   2   9      696.05      645.82     21.51 o 
   6   2   9      360.07      348.38      8.53 o 
   7   2   9       31.01       29.87      2.62 o 
   8   2   9       37.41       35.97      2.74 o 
   9   2   9       54.30       60.18      3.94 o 
  10   2   9       14.58       19.25      2.58 o 
  11   2   9        0.12        0.47      1.75 o 
 -13   3   9        9.54       15.73      3.02 o 
 -12   3   9        0.29        1.32      2.06 o 
 -11   3   9        2.13        3.26      1.83 o 
 -10   3   9       37.61       33.96      2.51 o 
  -9   3   9        3.43        4.42      1.33 o 
  -8   3   9      187.86      193.82      5.91 o 
  -7   3   9       50.74       54.30      2.40 o 
  -6   3   9        0.00       -0.33      1.03 o 
  -5   3   9        1.22        1.90      0.81 o 
  -4   3   9       54.08       62.93      1.98 o 
  -3   3   9       59.87       74.31      1.89 o 
  -2   3   9       56.49       58.64      1.59 o 
  -1   3   9        1.61        6.00      1.01 o 
   0   3   9      161.02      165.16      3.60 o 
   1   3   9       49.05       50.64      1.76 o 
   2   3   9        0.38        2.18      1.03 o 
   3   3   9       29.86       35.01      2.36 o 
   4   3   9     1954.98     1921.25     50.58 o 
   5   3   9        5.56        6.72      1.14 o 
   6   3   9      448.31      433.20     11.17 o 
   7   3   9       51.46       43.56      2.70 o 
   8   3   9        0.23       -0.05      1.21 o 
   9   3   9       28.41       27.24      2.99 o 
  10   3   9        0.08        1.78      1.81 o 
  11   3   9        0.07        1.70      2.52 o 
 -12   4   9        9.74       10.18      3.23 o 
 -11   4   9        0.55        0.67      1.66 o 
 -10   4   9        0.15        2.81      1.75 o 
  -9   4   9       12.93       14.71      2.33 o 
  -8   4   9       34.65       35.67      5.23 o 
  -7   4   9        8.61       16.11      3.18 o 
  -6   4   9        0.03        1.97      1.39 o 
  -5   4   9       19.55       27.03      2.51 o 
  -4   4   9      130.90      117.23      3.39 o 
  -3   4   9      163.03      163.63      4.41 o 
  -2   4   9        2.49        3.81      0.76 o 
  -1   4   9        1.66        2.42      1.19 o 
   0   4   9       52.64       49.93      2.14 o 
   1   4   9        0.76        1.25      0.93 o 
   2   4   9       23.89       23.06      1.57 o 
   3   4   9       35.62       32.59      1.94 o 
   4   4   9       69.04       63.97      2.75 o 
   5   4   9      193.49      175.63      5.05 o 
   6   4   9       23.39       19.46      2.69 o 
   7   4   9        0.47        3.82      2.74 o 
   8   4   9       39.43       40.15      3.34 o 
   9   4   9       17.52       20.54      3.50 o 
  10   4   9       19.71       23.59      3.77 o 
 -11   5   9        2.68        3.40      2.18 o 
 -10   5   9        7.78        8.85      2.48 o 
  -9   5   9       35.50       40.34      5.62 o 
  -8   5   9       11.85       13.00      2.46 o 
  -7   5   9        4.82        2.01      1.79 o 
  -6   5   9      103.13      102.86      5.11 o 
  -5   5   9       19.13       23.48      2.48 o 
  -4   5   9      112.45      105.16      3.98 o 
  -3   5   9       15.83       16.10      2.84 o 
  -2   5   9        3.94        6.58      1.47 o 
  -1   5   9       23.71       17.29      1.71 o 
   0   5   9        5.37        4.69      1.05 o 
   1   5   9       13.21        9.82      1.17 o 
   2   5   9      129.70      127.72      4.10 o 
   3   5   9       35.66       29.52      2.00 o 
   4   5   9        3.41        3.88      1.19 o 
   5   5   9        0.15        2.55      1.28 o 
   6   5   9       35.39       25.01      2.73 o 
   7   5   9        4.99        8.31      2.10 o 
   8   5   9        6.93        6.69      2.45 o 
   9   5   9        4.54        4.33      2.57 o 
  -9   6   9        3.33        8.06      2.70 o 
  -8   6   9        2.05        2.85      2.17 o 
  -7   6   9        0.75        0.71      1.83 o 
  -6   6   9        2.38        3.84      2.09 o 
  -5   6   9        0.87        3.23      1.71 o 
  -4   6   9       35.02       36.06      2.53 o 
  -3   6   9      109.47       93.54      4.23 o 
  -2   6   9        0.01       -0.26      1.19 o 
  -1   6   9      110.00      107.87      4.59 o 
   0   6   9       41.34       46.57      3.18 o 
   1   6   9       27.65       34.20      4.38 o 
   2   6   9        1.09        0.30      1.79 o 
   3   6   9       20.85       23.17      2.22 o 
   4   6   9       21.58       24.07      2.41 o 
   5   6   9        0.63        2.22      1.65 o 
   6   6   9        0.58        2.49      3.15 o 
   7   6   9       10.66       10.45      2.70 o 
  -7   7   9       18.22       23.14      4.63 o 
  -6   7   9        1.16        0.84      3.62 o 
  -5   7   9        0.06        3.11      3.10 o 
  -4   7   9        2.16        7.05      2.82 o 
  -3   7   9       49.16       38.11      4.62 o 
  -2   7   9        0.73        2.84      1.89 o 
  -1   7   9        5.71        7.47      2.30 o 
   0   7   9        2.34        0.86      1.72 o 
   1   7   9        3.18        4.03      2.05 o 
   2   7   9        0.19        1.84      1.85 o 
   3   7   9       15.47       16.98      3.23 o 
   4   7   9        5.22        2.51      2.17 o 
   5   7   9       57.70       58.73      7.08 o 
  -2   8   9        0.64        1.60      2.79 o 
  -1   8   9        0.97        1.80      2.74 o 
   0   8   9        0.21        6.21      2.78 o 
 -12   0  10        1.65        6.85      2.91 o 
 -10   0  10        5.42       10.07      2.42 o 
  -8   0  10       23.75       19.19      3.07 o 
  -6   0  10     1886.91     1806.97     86.75 o 
  -4   0  10     4750.91     4807.05    131.23 o 
  -2   0  10        4.68        7.16      0.83 o 
   0   0  10      233.22      206.67      6.26 o 
   2   0  10       11.80        5.81      1.12 o 
   4   0  10      271.67      259.04      9.66 o 
   6   0  10       74.83       74.62      4.57 o 
   8   0  10       14.03       16.64      3.11 o 
  10   0  10        4.01        2.72      2.62 o 
  12   0  10       65.60       87.82      8.43 o 
 -13   1  10        0.90       -1.00      1.82 o 
 -12   1  10        0.67        0.36      1.61 o 
 -11   1  10        0.48       -1.36      1.47 o 
 -10   1  10       13.10        9.88      1.80 o 
  -9   1  10      177.72      157.26      4.64 o 
  -8   1  10        2.76        5.65      1.36 o 
  -7   1  10      131.85      119.21      3.33 o 
  -6   1  10      370.86      398.56     14.64 o 
  -5   1  10      264.59      270.38      5.56 o 
  -4   1  10      476.54      517.05      9.35 o 
  -3   1  10      319.23      335.19      6.12 o 
  -2   1  10       12.45       13.80      1.06 o 
  -1   1  10      457.36      473.42      6.84 o 
   0   1  10      879.63      897.78     17.54 o 
   1   1  10      375.49      380.95      7.18 o 
   2   1  10        2.37        4.90      0.82 o 
   3   1  10        9.80       10.22      0.75 o 
   4   1  10        0.39        0.51      0.88 o 
   5   1  10       87.12       70.60      3.64 o 
   6   1  10      846.34      800.05     22.30 o 
   7   1  10       74.64       72.17      6.05 o 
   8   1  10       33.42       31.80      2.75 o 
   9   1  10        3.42        4.83      2.35 o 
  10   1  10       51.45       57.56      4.18 o 
  11   1  10        0.25        7.99      3.88 o 
  12   1  10        5.55        9.27      3.31 o 
 -13   2  10        3.26        2.68      2.31 o 
 -12   2  10        1.45        4.09      1.93 o 
 -11   2  10        9.07        9.37      2.01 o 
 -10   2  10       13.58       13.99      1.72 o 
  -9   2  10      159.64      144.86      4.95 o 
  -8   2  10       30.04       31.68      1.94 o 
  -7   2  10      183.62      162.37      4.76 o 
  -6   2  10       10.62       11.09      1.35 o 
  -5   2  10      159.43      173.59      5.24 o 
  -4   2  10      192.75      183.92      4.21 o 
  -3   2  10      127.61      134.82      3.43 o 
  -2   2  10        1.00       -0.51      0.51 o 
  -1   2  10      370.13      385.22      6.95 o 
   0   2  10      318.96      351.21      5.81 o 
   1   2  10        5.49        4.62      0.99 o 
   2   2  10        5.51       10.40      0.80 o 
   3   2  10        1.17        0.13      0.63 o 
   4   2  10       61.64       57.23      2.26 o 
   5   2  10     1302.03     1229.21     24.69 o 
   6   2  10       33.14       39.60      2.97 o 
   7   2  10      160.02      173.41      6.82 o 
   8   2  10       17.08       24.70      2.66 o 
   9   2  10       31.77       28.74      2.70 o 
  10   2  10        0.04        0.17      1.52 o 
  11   2  10        0.02       -1.30      1.89 o 
 -12   3  10        4.41        6.46      3.17 o 
 -11   3  10        2.69        3.82      1.75 o 
 -10   3  10        8.67       10.73      1.72 o 
  -9   3  10       13.06       15.16      1.57 o 
  -8   3  10       19.82       16.70      1.70 o 
  -7   3  10        1.61        1.12      1.18 o 
  -6   3  10        8.51       13.08      1.41 o 
  -5   3  10      132.59      149.88      4.05 o 
  -4   3  10       77.16       87.13      1.99 o 
  -3   3  10      602.86      642.83     10.66 o 
  -2   3  10        0.30        2.53      0.79 o 
  -1   3  10        0.29        5.18      1.19 o 
   0   3  10       51.03       55.67      1.79 o 
   1   3  10      209.70      253.47      6.04 o 
   2   3  10       47.37       43.29      1.92 o 
   3   3  10        9.98       11.89      1.34 o 
   4   3  10      399.34      387.84      8.34 o 
   5   3  10       24.31       18.84      1.67 o 
   6   3  10      155.65      141.37      4.81 o 
   7   3  10       26.87       29.80      3.36 o 
   8   3  10       28.56       25.00      2.78 o 
   9   3  10        5.77        3.65      2.04 o 
  10   3  10        0.08       -1.94      1.94 o 
  11   3  10       12.25       13.94      3.47 o 
 -12   4  10        0.03        0.14      2.58 o 
 -11   4  10        8.10       13.48      2.68 o 
 -10   4  10        0.10        2.95      2.68 o 
  -9   4  10       24.79       30.00      4.58 o 
  -8   4  10        0.07        0.27      1.33 o 
  -7   4  10       51.51       62.82      3.74 o 
  -6   4  10       30.82       31.25      2.85 o 
  -5   4  10       79.63       68.60      3.50 o 
  -4   4  10        7.10        8.05      1.11 o 
  -3   4  10        0.08        0.76      0.63 o 
  -2   4  10       33.83       26.64      1.29 o 
  -1   4  10      183.06      181.52      4.21 o 
   0   4  10        0.12       -0.87      0.87 o 
   1   4  10      226.66      231.91      5.45 o 
   2   4  10      255.60      255.84      6.13 o 
   3   4  10       40.16       46.58      2.83 o 
   4   4  10      143.50      136.63      4.15 o 
   5   4  10      204.23      200.00      5.56 o 
   6   4  10        4.32        6.36      1.42 o 
   7   4  10        3.39        2.04      1.36 o 
   8   4  10        8.32       11.94      2.33 o 
   9   4  10        0.82        4.88      4.41 o 
  10   4  10        3.75        3.46      2.60 o 
 -11   5  10        3.64       -0.20      2.29 o 
 -10   5  10        5.11        9.92      4.05 o 
  -9   5  10       21.10       26.53      3.20 o 
  -8   5  10       18.83       24.05      2.92 o 
  -7   5  10        4.93        7.48      2.12 o 
  -6   5  10       28.20       25.56      2.92 o 
  -5   5  10      122.35      107.42      6.00 o 
  -4   5  10        0.65       -0.27      1.02 o 
  -3   5  10      474.37      443.67     11.84 o 
  -2   5  10       72.79       67.77      3.35 o 
  -1   5  10       26.54       26.61      2.05 o 
   0   5  10       32.45       41.89      2.08 o 
   1   5  10        4.28        2.73      1.19 o 
   2   5  10       36.05       38.13      2.07 o 
   3   5  10       21.89       25.11      2.28 o 
   4   5  10       18.05       11.47      1.51 o 
   5   5  10       38.53       34.06      2.38 o 
   6   5  10        0.56       -1.39      1.52 o 
   7   5  10       16.37       14.82      2.39 o 
   8   5  10        5.73        6.78      4.00 o 
   9   5  10        0.11        3.71      2.43 o 
  -9   6  10        2.35        2.87      2.23 o 
  -8   6  10        5.39        7.27      3.79 o 
  -7   6  10       27.27       29.56      3.45 o 
  -6   6  10        4.38        7.72      3.34 o 
  -5   6  10       38.73       34.43      3.34 o 
  -4   6  10        8.14       11.04      2.29 o 
  -3   6  10       23.76       22.28      2.27 o 
  -2   6  10       28.51       25.47      2.39 o 
  -1   6  10       95.46       89.36      4.03 o 
   0   6  10       17.93       22.45      2.20 o 
   1   6  10        2.11        6.27      3.10 o 
   2   6  10        4.25       -0.18      1.40 o 
   3   6  10       12.36       16.68      2.51 o 
   4   6  10        8.24        4.39      1.67 o 
   5   6  10        0.67        2.49      2.05 o 
   6   6  10       13.15       13.43      2.62 o 
   7   6  10       11.01       16.18      3.22 o 
  -7   7  10        1.48        1.35      2.52 o 
  -6   7  10        6.11        6.18      3.15 o 
  -5   7  10        5.61        4.61      3.14 o 
  -4   7  10       33.53       30.81      4.40 o 
  -3   7  10        5.06        9.93      3.09 o 
  -2   7  10        0.29       -1.98      1.98 o 
  -1   7  10        0.04        0.19      1.54 o 
   0   7  10       14.13        8.71      3.41 o 
   1   7  10        0.15       -0.79      2.18 o 
   2   7  10       10.40       11.12      4.10 o 
   3   7  10       16.43       20.91      3.17 o 
   4   7  10       20.48       19.66      3.83 o 
   5   7  10        0.99       -0.43      2.33 o 
 -13   0  11       34.10       31.35      5.61 o 
 -11   0  11       21.50       24.95      3.79 o 
  -9   0  11       14.84       16.34      5.03 o 
  -7   0  11       23.31       22.21      5.17 o 
  -5   0  11        4.43        7.52      1.63 o 
  -3   0  11      593.55      589.65     12.49 o 
  -1   0  11       19.14       22.48      1.89 o 
   1   0  11      696.43      757.22     13.59 o 
   3   0  11       52.71       51.01      3.37 o 
   5   0  11       71.82       60.52      3.84 o 
   7   0  11       13.48       11.91      2.79 o 
   9   0  11       38.43       49.08      9.42 o 
  11   0  11       14.70       20.22      4.57 o 
 -13   1  11       10.29       14.75      2.78 o 
 -12   1  11       18.75       20.33      2.70 o 
 -11   1  11        0.46        1.02      1.56 o 
 -10   1  11        0.00        3.79      1.61 o 
  -9   1  11       32.69       25.32      2.32 o 
  -8   1  11       26.54       28.07      1.76 o 
  -7   1  11      674.57      666.11     13.69 o 
  -6   1  11        2.26        3.04      0.86 o 
  -5   1  11        1.04        2.77      0.76 o 
  -4   1  11      281.72      281.75      8.05 o 
  -3   1  11      410.43      456.67      8.37 o 
  -2   1  11      151.45      159.65      3.57 o 
  -1   1  11       48.66       59.65      1.50 o 
   0   1  11      224.89      241.17      6.62 o 
   1   1  11        6.52        4.53      0.56 o 
   2   1  11       12.94       16.71      0.82 o 
   3   1  11        9.36        8.39      0.67 o 
   4   1  11      408.99      404.81     16.10 o 
   5   1  11       42.48       38.55      4.19 o 
   6   1  11      775.80      735.94     20.63 o 
   7   1  11        6.41        4.40      1.47 o 
   8   1  11        7.48       12.29      3.04 o 
   9   1  11       19.02       22.51      2.76 o 
  10   1  11       21.35       20.46      2.92 o 
  11   1  11        1.37        2.26      2.44 o 
 -13   2  11        0.01       -1.86      2.32 o 
 -12   2  11        0.23        0.77      1.85 o 
 -11   2  11        2.31        6.21      1.78 o 
 -10   2  11        7.68       10.63      1.66 o 
  -9   2  11       41.73       43.96      2.52 o 
  -8   2  11       50.63       48.00      2.45 o 
  -7   2  11       11.10       11.23      1.36 o 
  -6   2  11       13.48       16.12      1.40 o 
  -5   2  11       29.93       29.38      1.64 o 
  -4   2  11       19.73       18.57      1.31 o 
  -3   2  11       73.59       76.29      2.39 o 
  -2   2  11      432.40      443.70      7.27 o 
  -1   2  11      137.31      135.52      2.91 o 
   0   2  11       26.04       16.38      1.16 o 
   1   2  11        0.10        1.16      0.60 o 
   2   2  11       42.53       33.01      1.24 o 
   3   2  11      175.37      175.83      8.08 o 
   4   2  11        1.15        2.86      1.07 o 
   5   2  11        0.52       -0.88      0.94 o 
   6   2  11       68.60       71.98      4.01 o 
   7   2  11      147.83      132.60      5.64 o 
   8   2  11       70.04       64.26      4.10 o 
   9   2  11       83.70       82.18      4.89 o 
  10   2  11       25.92       19.61      2.93 o 
  11   2  11        4.06       11.24      2.76 o 
 -12   3  11        2.75        3.59      2.43 o 
 -11   3  11        0.13        0.50      2.15 o 
 -10   3  11        1.41        1.49      1.37 o 
  -9   3  11       34.88       26.74      2.26 o 
  -8   3  11       56.66       52.22      2.66 o 
  -7   3  11      133.12      149.37      5.03 o 
  -6   3  11       10.00       11.30      1.73 o 
  -5   3  11      223.72      210.43      5.48 o 
  -4   3  11      133.26      120.89      5.88 o 
  -3   3  11       13.40       15.61      1.44 o 
  -2   3  11      105.94      106.28      2.60 o 
  -1   3  11       41.25       40.27      1.82 o 
   0   3  11       18.84       20.20      1.20 o 
   1   3  11      110.09      117.06      3.45 o 
   2   3  11       13.78       12.40      1.12 o 
   3   3  11       49.89       50.08      2.05 o 
   4   3  11      157.88      154.72      4.06 o 
   5   3  11       16.71       21.80      1.93 o 
   6   3  11      276.63      268.97      8.63 o 
   7   3  11       32.39       26.76      2.75 o 
   8   3  11       67.70       87.72     10.50 o 
   9   3  11       18.93       23.94      3.09 o 
  10   3  11       35.57       39.41      3.95 o 
 -11   4  11        0.24        3.68      2.60 o 
 -10   4  11        1.91        6.07      2.09 o 
  -9   4  11        0.41        0.41      1.46 o 
  -8   4  11       25.35       23.88      2.95 o 
  -7   4  11        4.62        8.15      1.91 o 
  -6   4  11        1.23        1.99      1.42 o 
  -5   4  11        0.01       -0.64      1.26 o 
  -4   4  11      112.88      102.33      3.28 o 
  -3   4  11        3.94        4.29      0.85 o 
  -2   4  11      101.70       87.95      2.60 o 
  -1   4  11        1.56        3.20      1.34 o 
   0   4  11      168.89      188.63      4.56 o 
   1   4  11      228.98      214.36      5.46 o 
   2   4  11      488.85      492.96     10.80 o 
   3   4  11      158.96      157.43      4.60 o 
   4   4  11        1.26        2.87      1.06 o 
   5   4  11       24.64       23.48      2.10 o 
   6   4  11        1.41        4.30      1.63 o 
   7   4  11       45.36       43.81      3.32 o 
   8   4  11        8.32        6.02      1.85 o 
   9   4  11       24.33       27.39      3.96 o 
  10   4  11        3.77        7.97      3.10 o 
 -10   5  11       15.09       16.94      3.04 o 
  -9   5  11       10.94       13.83      2.78 o 
  -8   5  11        0.06       -1.06      2.00 o 
  -7   5  11        1.96        1.51      1.57 o 
  -6   5  11        9.44        9.76      2.11 o 
  -5   5  11       39.98       36.15      3.11 o 
  -4   5  11       39.74       45.60      3.19 o 
  -3   5  11      193.01      175.35      5.68 o 
  -2   5  11        3.66        7.17      1.39 o 
  -1   5  11       45.42       48.55      2.67 o 
   0   5  11        0.00        1.85      1.32 o 
   1   5  11       13.38       15.72      1.60 o 
   2   5  11       13.84       20.08      1.60 o 
   3   5  11       40.41       37.90      2.67 o 
   4   5  11       72.69       65.10      3.12 o 
   5   5  11        0.96        3.38      1.45 o 
   6   5  11       25.21       19.28      2.53 o 
   7   5  11        1.40        1.35      2.56 o 
   8   5  11       32.76       32.93      4.27 o 
  -9   6  11        0.93       -0.38      1.97 o 
  -8   6  11        2.23        1.32      2.69 o 
  -7   6  11        2.77        2.87      2.04 o 
  -6   6  11        0.36        2.00      1.87 o 
  -5   6  11        7.68        6.65      2.31 o 
  -4   6  11        4.64        4.46      1.98 o 
  -3   6  11       43.21       34.64      2.73 o 
  -2   6  11        6.73        4.06      1.80 o 
  -1   6  11        3.26        3.58      2.27 o 
   0   6  11       20.83       25.15      2.91 o 
   1   6  11        8.59       16.19      2.53 o 
   2   6  11        1.46        3.47      1.87 o 
   3   6  11        4.91        5.00      2.72 o 
   4   6  11       33.51       30.77      2.67 o 
   5   6  11       40.28       33.56      3.24 o 
   6   6  11        0.36        2.71      1.91 o 
   7   6  11       11.72       16.03      4.39 o 
  -6   7  11        0.25        1.02      2.80 o 
  -5   7  11        2.60       11.76      5.07 o 
  -4   7  11        0.46        0.05      2.27 o 
  -3   7  11        0.17       14.90      9.72 o 
  -2   7  11        0.67       -2.46      2.46 o 
  -1   7  11        0.46        1.35      1.86 o 
   0   7  11        0.13        3.28      3.44 o 
   1   7  11        9.56       11.23      2.49 o 
   2   7  11        0.05       -0.37      1.63 o 
   3   7  11       21.71       24.33      4.91 o 
   4   7  11        1.05        2.13      2.66 o 
 -12   0  12       34.91       39.29      5.58 o 
 -10   0  12       14.46       18.31      6.36 o 
  -8   0  12      252.85      217.86      9.81 o 
  -6   0  12       95.50       90.47      4.82 o 
  -4   0  12      803.74      839.80     19.93 o 
  -2   0  12       59.28       53.36      2.86 o 
   0   0  12     2010.86     1971.53     56.33 o 
   2   0  12       88.61       84.74      2.63 o 
   4   0  12       11.74       10.88      2.29 o 
   6   0  12        1.30        0.10      3.08 o 
   8   0  12       27.09       22.95      3.83 o 
  10   0  12       19.99       21.59      7.11 o 
 -13   1  12        0.03        1.21      2.15 o 
 -12   1  12        0.18        1.68      1.83 o 
 -11   1  12        0.91        1.44      1.67 o 
 -10   1  12       31.99       31.47      2.70 o 
  -9   1  12        1.36        0.53      1.32 o 
  -8   1  12      272.60      242.05      6.43 o 
  -7   1  12        0.10        0.74      1.30 o 
  -6   1  12       64.07       69.21      2.41 o 
  -5   1  12       13.68       10.26      1.35 o 
  -4   1  12      263.43      243.90      5.97 o 
  -3   1  12        7.94        7.16      0.86 o 
  -2   1  12      101.96      113.72      2.96 o 
  -1   1  12        5.52        6.26      0.69 o 
   0   1  12        0.84        0.73      0.85 o 
   1   1  12       16.19       14.45      1.10 o 
   2   1  12       88.32       96.12      4.16 o 
   3   1  12       24.61       30.06      2.05 o 
   4   1  12       77.47       67.27      3.29 o 
   5   1  12       11.60       17.13      1.94 o 
   6   1  12       67.56       53.16      3.45 o 
   7   1  12       13.16        5.78      1.61 o 
   8   1  12        0.11        0.67      1.72 o 
   9   1  12       37.51       44.60      3.84 o 
  10   1  12       66.64       79.70      5.35 o 
  11   1  12        2.97        7.38      3.41 o 
 -13   2  12        0.30       -0.27      2.12 o 
 -12   2  12        0.20        0.71      1.63 o 
 -11   2  12        5.96        3.32      1.74 o 
 -10   2  12       14.42       15.07      3.17 o 
  -9   2  12        4.03        2.31      1.14 o 
  -8   2  12      100.49       75.47      4.01 o 
  -7   2  12       12.21       10.58      1.82 o 
  -6   2  12       57.33       53.51      2.39 o 
  -5   2  12      362.97      372.88      8.47 o 
  -4   2  12       24.03       29.05      1.78 o 
  -3   2  12      353.51      352.98      7.66 o 
  -2   2  12        2.26        1.92      0.94 o 
  -1   2  12      192.50      208.19      4.00 o 
   0   2  12        4.51        6.58      1.07 o 
   1   2  12        9.70       10.43      1.36 o 
   2   2  12      171.39      151.18      7.66 o 
   3   2  12       87.22       85.37      2.80 o 
   4   2  12       42.44       45.95      3.57 o 
   5   2  12        1.77        5.39      2.75 o 
   6   2  12      615.49      595.65     18.07 o 
   7   2  12       73.29       57.31      3.50 o 
   8   2  12       57.29       56.94      4.05 o 
   9   2  12       28.52       34.95      3.65 o 
  10   2  12       17.78       19.46      3.05 o 
  11   2  12       33.67       31.45      3.83 o 
 -12   3  12        0.63        0.46      2.07 o 
 -11   3  12        0.12       -0.33      1.89 o 
 -10   3  12       11.40       15.96      3.57 o 
  -9   3  12      215.61      209.52      6.95 o 
  -8   3  12        1.50        1.79      1.32 o 
  -7   3  12      207.63      206.67      6.22 o 
  -6   3  12       72.01       75.76      3.04 o 
  -5   3  12       82.31       90.69      3.13 o 
  -4   3  12       68.40       72.83      3.01 o 
  -3   3  12        0.52        1.31      0.82 o 
  -2   3  12        1.25        0.82      1.14 o 
  -1   3  12      276.57      295.53      6.06 o 
   0   3  12       28.79       31.55      1.77 o 
   1   3  12       65.70       60.36      2.10 o 
   2   3  12        1.05        2.86      0.89 o 
   3   3  12        0.21        0.99      1.25 o 
   4   3  12        5.27        7.70      1.30 o 
   5   3  12      186.25      182.00      8.41 o 
   6   3  12       28.29       22.33      3.34 o 
   7   3  12       15.19       15.13      3.56 o 
   8   3  12        0.59        3.93      1.77 o 
   9   3  12        0.50        2.86      2.06 o 
  10   3  12        1.71       -0.12      1.88 o 
 -11   4  12        0.95       -1.24      2.28 o 
 -10   4  12        6.42        2.71      1.87 o 
  -9   4  12        0.52        4.67      3.15 o 
  -8   4  12       23.41       21.92      2.55 o 
  -7   4  12        1.08       -1.13      1.39 o 
  -6   4  12       33.04       31.16      2.79 o 
  -5   4  12       62.09       64.04      3.65 o 
  -4   4  12        1.60       -0.01      1.39 o 
  -3   4  12       67.28       64.51      2.28 o 
  -2   4  12        0.15        3.05      1.69 o 
  -1   4  12       19.96       18.11      1.36 o 
   0   4  12       41.14       41.02      2.01 o 
   1   4  12       72.07       57.79      2.62 o 
   2   4  12      292.82      269.67      6.76 o 
   3   4  12        7.99        8.37      1.51 o 
   4   4  12        5.28        5.52      1.31 o 
   5   4  12        2.78        4.55      1.40 o 
   6   4  12        1.93        2.09      1.26 o 
   7   4  12       15.54       16.20      2.34 o 
   8   4  12       17.22       24.64      3.14 o 
   9   4  12       49.21       49.80      5.28 o 
 -10   5  12        0.00       -1.48      1.93 o 
  -9   5  12        3.87        5.70      2.36 o 
  -8   5  12        0.06        2.53      2.25 o 
  -7   5  12        0.37        1.07      1.84 o 
  -6   5  12        4.52        8.20      2.15 o 
  -5   5  12        1.77        1.60      1.98 o 
  -4   5  12       33.90       38.61      3.32 o 
  -3   5  12        4.76       12.38      1.78 o 
  -2   5  12       89.19       91.95      3.69 o 
  -1   5  12        3.30        3.30      1.29 o 
   0   5  12       33.03       37.07      1.96 o 
   1   5  12       29.06       37.42      2.12 o 
   2   5  12        1.31        3.05      1.16 o 
   3   5  12       49.73       61.08      2.87 o 
   4   5  12       20.82       24.31      2.19 o 
   5   5  12       44.12       40.86      2.94 o 
   6   5  12       20.34       13.22      2.88 o 
   7   5  12       33.07       40.37      4.33 o 
   8   5  12       12.18       22.14      3.64 o 
  -8   6  12        0.05       -1.09      2.03 o 
  -7   6  12        0.54        0.34      1.81 o 
  -6   6  12        6.82        7.06      2.32 o 
  -5   6  12        3.13        1.30      1.76 o 
  -4   6  12       35.93       32.32      3.22 o 
  -3   6  12       74.48       61.80      4.26 o 
  -2   6  12        5.25        9.08      1.80 o 
  -1   6  12       45.62       35.70      2.87 o 
   0   6  12       22.62       17.39      2.18 o 
   1   6  12        1.79        3.68      1.80 o 
   2   6  12        5.61       10.22      3.50 o 
   3   6  12       25.99       26.05      3.06 o 
   4   6  12        9.97        5.67      2.66 o 
   5   6  12        0.96        0.18      1.98 o 
   6   6  12        4.97        3.69      3.26 o 
  -6   7  12       27.21       27.62      4.45 o 
  -5   7  12       10.48       20.31      9.80 o 
  -4   7  12       63.21       57.55      5.71 o 
  -3   7  12        0.22        1.65      3.19 o 
  -2   7  12        3.92        2.64      2.53 o 
  -1   7  12        0.56        3.66      2.35 o 
   0   7  12        0.43        3.29      3.82 o 
   1   7  12        0.33       -0.25      1.74 o 
   2   7  12        3.18        3.11      2.15 o 
   3   7  12        3.31        2.49      2.53 o 
   4   7  12        4.11        3.59      3.01 o 
 -13   0  13        2.86        1.65      2.91 o 
 -11   0  13        0.06        0.20      2.84 o 
  -9   0  13      146.55      128.15      7.40 o 
  -7   0  13      495.27      469.73     22.39 o 
  -5   0  13       21.49       22.93      2.43 o 
  -3   0  13      389.77      399.35     15.70 o 
  -1   0  13      535.09      560.46     12.42 o 
   1   0  13       32.96       30.70      1.41 o 
   3   0  13       29.76       26.84      2.93 o 
   5   0  13      774.16      699.41     27.89 o 
   7   0  13        2.72        0.81      2.06 o 
   9   0  13       50.44       53.32      6.04 o 
  11   0  13        0.01       -2.56      3.21 o 
 -13   1  13       28.23       28.89      3.51 o 
 -12   1  13       11.94       15.54      2.80 o 
 -11   1  13       11.31       14.04      2.40 o 
 -10   1  13        6.46        4.99      1.73 o 
  -9   1  13        1.87        3.13      1.79 o 
  -8   1  13       22.47       21.04      3.66 o 
  -7   1  13        7.78       11.93      2.26 o 
  -6   1  13        5.21        2.81      0.91 o 
  -5   1  13       37.90       37.72      1.86 o 
  -4   1  13       39.22       31.44      1.15 o 
  -3   1  13      290.12      285.78      5.21 o 
  -2   1  13      225.55      215.39      4.10 o 
  -1   1  13      187.00      207.13      3.99 o 
   0   1  13      186.59      181.89      4.86 o 
   1   1  13       74.07       75.61      1.83 o 
   2   1  13        9.10        8.75      1.15 o 
   3   1  13      180.87      172.34      5.72 o 
   4   1  13      661.31      651.04     17.48 o 
   5   1  13      342.27      321.40     10.27 o 
   6   1  13      136.98      147.63      5.88 o 
   7   1  13       24.68       17.06      2.35 o 
   8   1  13       17.52       22.31      3.64 o 
   9   1  13        1.47        2.01      1.70 o 
  10   1  13       37.36       39.96      4.74 o 
  11   1  13       10.00        8.09      2.79 o 
 -13   2  13        6.36        5.00      2.95 o 
 -12   2  13        6.31        8.54      2.27 o 
 -11   2  13       22.60       24.52      2.98 o 
 -10   2  13        1.90        0.99      1.52 o 
  -9   2  13        9.20       12.98      1.49 o 
  -8   2  13       70.08       63.91      2.84 o 
  -7   2  13       24.91       23.66      2.54 o 
  -6   2  13        0.13        1.11      1.18 o 
  -5   2  13      503.89      496.29     11.34 o 
  -4   2  13      420.83      434.54      9.89 o 
  -3   2  13      660.27      660.58     11.94 o 
  -2   2  13      458.67      493.51     14.49 o 
  -1   2  13       34.17       34.60      1.65 o 
   0   2  13       19.05       23.22      1.29 o 
   1   2  13       34.55       32.68      1.71 o 
   2   2  13        0.22        0.22      0.79 o 
   3   2  13        0.56        2.65      0.99 o 
   4   2  13      210.21      191.55      4.89 o 
   5   2  13      151.41      145.01      5.80 o 
   6   2  13      173.45      158.28      6.62 o 
   7   2  13        9.70       14.06      2.28 o 
   8   2  13        6.98       12.13      2.33 o 
   9   2  13       41.26       44.76      4.04 o 
  10   2  13        5.99       12.09      3.28 o 
 -12   3  13        0.04       -0.87      2.18 o 
 -11   3  13        3.63        3.97      2.41 o 
 -10   3  13        0.38       -0.07      2.12 o 
  -9   3  13        0.05       -0.52      1.19 o 
  -8   3  13        0.43       -0.57      1.22 o 
  -7   3  13       44.23       41.44      2.47 o 
  -6   3  13       39.12       41.23      2.39 o 
  -5   3  13        0.14        2.63      1.31 o 
  -4   3  13      614.85      657.47     15.35 o 
  -3   3  13       91.41       89.64      2.74 o 
  -2   3  13      147.08      149.79      3.82 o 
  -1   3  13      105.78      105.92      3.43 o 
   0   3  13        8.92        8.30      0.98 o 
   1   3  13       82.82       83.71      2.96 o 
   2   3  13      121.14      124.72      4.68 o 
   3   3  13       15.99       15.72      1.20 o 
   4   3  13        0.08        0.08      1.17 o 
   5   3  13       10.53        9.67      1.50 o 
   6   3  13        3.62        2.89      2.61 o 
   7   3  13        4.97        6.02      3.52 o 
   8   3  13       20.21       17.10      2.76 o 
   9   3  13        0.79        1.50      2.07 o 
  10   3  13       21.66       22.77      3.45 o 
 -11   4  13        2.07        0.30      2.13 o 
 -10   4  13        1.34        2.64      1.84 o 
  -9   4  13       14.21       14.60      2.52 o 
  -8   4  13       23.25       23.05      2.79 o 
  -7   4  13       70.99       69.17      4.22 o 
  -6   4  13        9.99        8.59      1.97 o 
  -5   4  13       77.06       80.11      4.27 o 
  -4   4  13      236.44      253.08      7.00 o 
  -3   4  13        6.14        8.26      1.12 o 
  -2   4  13      101.15       99.44      2.96 o 
  -1   4  13        0.00       -0.82      0.82 o 
   0   4  13        0.71        4.20      1.45 o 
   1   4  13       56.75       57.50      2.49 o 
   2   4  13        4.85        7.72      1.40 o 
   3   4  13       83.72       84.22      3.25 o 
   4   4  13       27.63       25.06      3.18 o 
   5   4  13        0.17       -0.40      1.43 o 
   6   4  13        8.56        9.02      1.90 o 
   7   4  13        3.00        4.47      2.09 o 
   8   4  13       21.55       25.75      3.22 o 
   9   4  13        1.55        4.27      2.73 o 
 -10   5  13        0.59        0.78      1.88 o 
  -9   5  13        1.99       -0.26      1.65 o 
  -8   5  13        0.13       -0.91      1.78 o 
  -7   5  13        0.00       -1.17      1.97 o 
  -6   5  13        0.10       -2.20      2.20 o 
  -5   5  13       24.05       23.24      2.82 o 
  -4   5  13       53.90       46.66      3.56 o 
  -3   5  13       17.79       20.44      1.89 o 
  -2   5  13       12.35       13.53      1.80 o 
  -1   5  13       17.34       15.28      1.77 o 
   0   5  13      156.63      170.50      4.94 o 
   1   5  13       54.93       47.89      3.91 o 
   2   5  13        5.69        7.63      1.46 o 
   3   5  13        6.68        7.37      1.49 o 
   4   5  13       94.99       97.35      4.36 o 
   5   5  13       11.45       11.44      1.90 o 
   6   5  13      106.70      116.82      7.21 o 
   7   5  13       46.90       39.07      4.72 o 
   8   5  13        9.84        7.73      5.50 o 
  -8   6  13        2.06        4.92      2.53 o 
  -7   6  13        3.44        1.86      2.32 o 
  -6   6  13        0.03       -2.43      2.43 o 
  -5   6  13        0.86       -2.06      2.06 o 
  -4   6  13       25.81       22.42      2.89 o 
  -3   6  13       18.39       21.27      4.86 o 
  -2   6  13        4.69        6.30      1.87 o 
  -1   6  13        7.28        7.56      1.67 o 
   0   6  13        7.87        6.19      1.68 o 
   1   6  13        1.34        2.58      1.72 o 
   2   6  13        2.56        3.10      1.82 o 
   3   6  13       16.73       20.05      3.38 o 
   4   6  13       26.15       31.33      4.07 o 
   5   6  13       20.44       28.14      6.82 o 
   6   6  13        9.85       15.56      8.58 o 
  -5   7  13        3.72        6.37      3.69 o 
  -4   7  13        3.93        2.61      2.71 o 
  -3   7  13       10.76        9.99      3.35 o 
  -2   7  13        5.30       -0.01      2.17 o 
  -1   7  13       16.79       23.78      4.02 o 
   0   7  13        0.83        2.24      2.10 o 
   1   7  13        0.68        3.06      2.17 o 
   2   7  13        0.77        3.14      2.45 o 
   3   7  13        8.51        8.07      3.20 o 
 -12   0  14       37.19       39.42      9.33 o 
 -10   0  14       41.49       39.11      8.26 o 
  -8   0  14      188.75      158.88      8.32 o 
  -6   0  14       23.62       31.98      3.17 o 
  -4   0  14       32.58       31.36      1.84 o 
  -2   0  14        9.29       13.19      1.92 o 
   0   0  14       76.00       70.63      2.60 o 
   2   0  14       99.34       94.63      9.10 o 
   4   0  14        7.72        7.72      2.42 o 
   6   0  14       52.61       50.49      7.34 o 
   8   0  14       13.14        9.57      3.18 o 
  10   0  14       79.32       95.34     16.09 o 
 -13   1  14       10.57       11.71      3.04 o 
 -12   1  14       10.76       13.55      2.64 o 
 -11   1  14        2.55        2.89      1.81 o 
 -10   1  14        7.29        6.18      3.03 o 
  -9   1  14        8.62       11.48      1.92 o 
  -8   1  14       40.67       37.11      2.50 o 
  -7   1  14       22.04       15.84      1.64 o 
  -6   1  14        0.22        1.46      1.30 o 
  -5   1  14        3.10        7.23      1.85 o 
  -4   1  14       63.80       63.02      2.32 o 
  -3   1  14       68.51       71.57      2.04 o 
  -2   1  14      235.98      221.16      4.76 o 
  -1   1  14      215.75      207.40      4.12 o 
   0   1  14       22.53       26.49      1.24 o 
   1   1  14       33.28       35.16      1.57 o 
   2   1  14        0.69        1.29      0.67 o 
   3   1  14      609.63      559.75     15.32 o 
   4   1  14       71.75       75.47      3.93 o 
   5   1  14        8.01        9.41      2.20 o 
   6   1  14       54.39       54.10      3.65 o 
   7   1  14      163.27      141.79      6.43 o 
   8   1  14       11.06       10.28      2.30 o 
   9   1  14        0.24       -0.30      1.86 o 
  10   1  14        0.01        3.07      2.33 o 
 -12   2  14        0.74        5.19      2.14 o 
 -11   2  14        0.23        0.81      1.79 o 
 -10   2  14       20.33       20.06      2.30 o 
  -9   2  14       20.19       15.96      2.15 o 
  -8   2  14       46.95       36.64      2.26 o 
  -7   2  14        0.04        0.03      0.95 o 
  -6   2  14       20.62       25.09      1.85 o 
  -5   2  14        5.01        8.19      1.48 o 
  -4   2  14      307.36      296.68      9.36 o 
  -3   2  14      548.67      572.14     10.56 o 
  -2   2  14      113.89      110.95      2.91 o 
  -1   2  14       34.72       39.01      1.54 o 
   0   2  14        8.71       10.59      0.99 o 
   1   2  14      133.21      135.06      3.32 o 
   2   2  14        5.27        6.08      0.92 o 
   3   2  14        2.41        6.30      2.21 o 
   4   2  14       18.85       19.34      2.21 o 
   5   2  14       44.93       39.07      3.17 o 
   6   2  14        0.90        1.77      1.55 o 
   7   2  14        1.69        2.19      1.71 o 
   8   2  14        3.30        6.67      3.61 o 
   9   2  14       43.73       48.08      4.36 o 
  10   2  14       17.60       20.21      3.38 o 
 -12   3  14        0.12       -0.50      2.16 o 
 -11   3  14        6.68        9.35      2.86 o 
 -10   3  14        0.22        1.12      1.97 o 
  -9   3  14        0.44        0.16      1.01 o 
  -8   3  14        1.07        2.14      1.26 o 
  -7   3  14        5.97        6.51      1.35 o 
  -6   3  14       29.51       24.31      2.31 o 
  -5   3  14      506.32      497.98     12.83 o 
  -4   3  14       43.17       43.81      2.53 o 
  -3   3  14      995.22      955.57     32.82 o 
  -2   3  14       77.98       72.81      2.50 o 
  -1   3  14        0.56        1.55      1.09 o 
   0   3  14        0.05        2.81      1.46 o 
   1   3  14       68.45       66.85      3.85 o 
   2   3  14       79.32       73.40      2.61 o 
   3   3  14       53.22       53.20      2.66 o 
   4   3  14       15.91       18.51      2.54 o 
   5   3  14       15.20       17.24      2.31 o 
   6   3  14        4.81        6.13      2.09 o 
   7   3  14        8.83       12.25      2.47 o 
   8   3  14        6.10        6.07      2.31 o 
   9   3  14       70.69       73.91      5.59 o 
 -11   4  14        0.00       -1.79      2.38 o 
 -10   4  14        0.53       -0.42      2.01 o 
  -9   4  14        1.48        2.78      1.67 o 
  -8   4  14        0.83        0.54      1.69 o 
  -7   4  14        5.23        9.07      1.98 o 
  -6   4  14       10.31       12.76      2.13 o 
  -5   4  14       74.40       81.07      4.42 o 
  -4   4  14       19.57       18.56      1.82 o 
  -3   4  14       21.11       17.49      1.32 o 
  -2   4  14       17.36       17.03      1.60 o 
  -1   4  14      190.04      193.18      5.04 o 
   0   4  14        2.30        3.59      1.04 o 
   1   4  14       62.51       58.41      2.73 o 
   2   4  14       45.13       41.44      2.24 o 
   3   4  14        5.84        7.26      1.39 o 
   4   4  14        0.66        0.85      1.21 o 
   5   4  14       41.58       45.36      4.11 o 
   6   4  14       26.71       24.74      3.09 o 
   7   4  14        0.05        0.32      1.97 o 
   8   4  14       18.90       20.92      3.70 o 
 -10   5  14        0.63       -0.09      2.09 o 
  -9   5  14        0.58        0.37      1.82 o 
  -8   5  14        1.17        3.67      2.72 o 
  -7   5  14        7.88        4.67      2.10 o 
  -6   5  14        0.54        1.93      1.87 o 
  -5   5  14       19.15       22.95      2.91 o 
  -4   5  14        7.63        8.24      2.45 o 
  -3   5  14       17.94       15.56      2.34 o 
  -2   5  14       17.73       16.91      1.89 o 
  -1   5  14      166.34      176.15      6.14 o 
   0   5  14       52.73       49.56      3.34 o 
   1   5  14        1.04        0.06      1.05 o 
   2   5  14        6.23        1.66      1.17 o 
   3   5  14      145.53      145.36      5.57 o 
   4   5  14        2.65        1.07      1.41 o 
   5   5  14        3.70        8.67      2.23 o 
   6   5  14       18.96       25.14      3.94 o 
   7   5  14        4.44        1.75      2.01 o 
  -8   6  14        0.12        0.77      2.08 o 
  -7   6  14        0.00        0.65      1.86 o 
  -6   6  14       15.69       17.66      3.04 o 
  -5   6  14       26.91       24.00      3.23 o 
  -4   6  14       38.55       32.75      3.46 o 
  -3   6  14        2.83        2.22      1.89 o 
  -2   6  14        4.83        4.46      2.05 o 
  -1   6  14        4.53        4.53      1.62 o 
   0   6  14        1.11       -0.56      1.42 o 
   1   6  14        0.02        0.47      1.67 o 
   2   6  14        0.66       -1.55      1.79 o 
   3   6  14        5.19        9.12      2.74 o 
   4   6  14       12.68       10.62      2.87 o 
   5   6  14        0.06        6.14      3.45 o 
  -4   7  14       15.79       13.98      4.39 o 
  -3   7  14        6.70       12.66      3.50 o 
  -2   7  14       28.96       27.72      4.46 o 
  -1   7  14        5.09       14.24      3.57 o 
   0   7  14        1.77        0.00      2.28 o 
   1   7  14        0.93       -1.35      2.29 o 
   2   7  14       11.13       12.82      3.63 o 
 -13   0  15       29.60       39.57      5.87 o 
 -11   0  15       24.61       28.89      4.33 o 
  -9   0  15       54.98       52.10      8.51 o 
  -7   0  15        5.38        5.91      3.13 o 
  -5   0  15      175.47      165.48     16.35 o 
  -3   0  15       22.41       26.68      3.08 o 
  -1   0  15       92.49       87.22      3.19 o 
   1   0  15       76.27       68.31      2.44 o 
   3   0  15      192.44      179.08      9.04 o 
   5   0  15      385.56      368.54     17.09 o 
   7   0  15       81.55       86.26      7.24 o 
   9   0  15      267.73      314.96     19.22 o 
 -12   1  15        5.63        5.79      2.24 o 
 -11   1  15       25.76       27.90      3.48 o 
 -10   1  15        2.36        3.72      1.74 o 
  -9   1  15       95.80       97.98      4.88 o 
  -8   1  15        3.00        3.99      2.98 o 
  -7   1  15        9.76       15.59      1.93 o 
  -6   1  15       21.10       18.36      1.54 o 
  -5   1  15       48.65       47.38      2.05 o 
  -4   1  15       43.91       48.85      2.15 o 
  -3   1  15       17.03       24.33      1.27 o 
  -2   1  15       34.18       35.68      1.48 o 
  -1   1  15       45.80       48.03      1.79 o 
   0   1  15        3.31        4.93      0.92 o 
   1   1  15        2.26        5.37      1.96 o 
   2   1  15      136.67      130.49      3.45 o 
   3   1  15      199.73      195.91      7.07 o 
   4   1  15      194.41      204.96      7.46 o 
   5   1  15       86.02       78.92      4.78 o 
   6   1  15       49.11       49.89      3.64 o 
   7   1  15        1.05       -0.32      1.31 o 
   8   1  15        0.08        3.21      1.93 o 
   9   1  15        0.86        2.90      2.14 o 
  10   1  15       45.70       44.36      4.83 o 
 -12   2  15       16.51       22.48      3.73 o 
 -11   2  15        4.42        6.73      2.12 o 
 -10   2  15        1.45        3.40      1.75 o 
  -9   2  15        0.63        2.18      1.60 o 
  -8   2  15        0.51       -1.19      1.19 o 
  -7   2  15       21.83       21.96      1.90 o 
  -6   2  15       21.60       20.71      1.77 o 
  -5   2  15        9.92        8.74      1.95 o 
  -4   2  15      739.82      738.38     17.29 o 
  -3   2  15      162.22      149.40      3.67 o 
  -2   2  15      259.06      255.92      5.58 o 
  -1   2  15       97.99       97.72      2.77 o 
   0   2  15        0.38        1.17      0.82 o 
   1   2  15        4.51        2.24      0.87 o 
   2   2  15       73.78       67.35      2.64 o 
   3   2  15      174.56      162.04      4.63 o 
   4   2  15       16.43       20.68      2.37 o 
   5   2  15      233.63      206.85      7.66 o 
   6   2  15        4.35        4.58      1.83 o 
   7   2  15       21.07       26.59      3.07 o 
   8   2  15        0.37        0.15      1.64 o 
   9   2  15        5.87        4.59      2.35 o 
 -11   3  15        2.51        3.79      2.45 o 
 -10   3  15        2.93        6.95      3.44 o 
  -9   3  15       10.70       13.08      1.86 o 
  -8   3  15       30.85       27.22      2.34 o 
  -7   3  15       39.94       35.93      2.49 o 
  -6   3  15        6.66        8.59      2.01 o 
  -5   3  15       81.59       72.18      3.30 o 
  -4   3  15       70.10       71.77      3.34 o 
  -3   3  15      183.97      161.91      4.69 o 
  -2   3  15      106.40       99.30      3.09 o 
  -1   3  15       26.06       22.39      1.62 o 
   0   3  15      186.55      166.81      4.42 o 
   1   3  15       57.73       53.11      2.40 o 
   2   3  15       48.17       42.98      1.93 o 
   3   3  15       16.64       14.10      1.59 o 
   4   3  15        1.11        5.20      3.50 o 
   5   3  15        5.36        9.11      2.00 o 
   6   3  15       72.57       85.51      5.63 o 
   7   3  15        2.03        0.91      1.76 o 
   8   3  15        7.15       15.09      3.05 o 
   9   3  15        7.16       11.37      2.90 o 
 -11   4  15        0.59        6.71      2.91 o 
 -10   4  15        0.25        3.27      2.48 o 
  -9   4  15        0.46        0.60      1.51 o 
  -8   4  15        0.38       -1.30      1.69 o 
  -7   4  15        1.29        3.94      3.75 o 
  -6   4  15        5.97       11.53      2.76 o 
  -5   4  15        2.59        1.90      1.55 o 
  -4   4  15       39.52       39.21      2.53 o 
  -3   4  15       24.27       22.19      1.93 o 
  -2   4  15      229.79      229.72      5.95 o 
  -1   4  15      209.47      201.73      5.41 o 
   0   4  15       34.33       34.89      2.00 o 
   1   4  15       42.04       41.98      2.51 o 
   2   4  15        5.68        7.85      1.65 o 
   3   4  15        3.01        2.26      1.18 o 
   4   4  15        0.12       -1.39      1.39 o 
   5   4  15       14.88       22.53      4.20 o 
   6   4  15       47.32       47.43      4.01 o 
   7   4  15       50.58       61.97      4.77 o 
   8   4  15       23.98       31.74      4.43 o 
  -9   5  15        2.66        1.96      1.97 o 
  -8   5  15        6.97       12.48      3.09 o 
  -7   5  15        1.48        0.39      1.66 o 
  -6   5  15        9.88       18.56      2.88 o 
  -5   5  15        4.07        5.07      2.00 o 
  -4   5  15        0.86        1.42      2.33 o 
  -3   5  15        5.35        9.64      2.14 o 
  -2   5  15        8.74       13.41      1.89 o 
  -1   5  15        2.70        2.63      1.33 o 
   0   5  15        0.33        0.83      1.10 o 
   1   5  15        6.41        5.81      1.41 o 
   2   5  15       84.23       70.43      3.39 o 
   3   5  15       14.25       13.29      2.05 o 
   4   5  15       27.16       27.12      2.62 o 
   5   5  15        0.79        0.69      2.16 o 
   6   5  15       94.43       82.98      6.29 o 
   7   5  15        7.92        9.09      3.29 o 
  -7   6  15        4.92        1.36      2.84 o 
  -6   6  15        1.65        4.59      2.36 o 
  -5   6  15       48.29       48.00      4.36 o 
  -4   6  15        0.02       -0.14      1.79 o 
  -3   6  15       16.98       20.41      2.96 o 
  -2   6  15        5.25        7.60      2.19 o 
  -1   6  15        0.16        4.35      3.00 o 
   0   6  15        3.69        1.33      1.53 o 
   1   6  15        1.48        1.73      1.76 o 
   2   6  15        0.75        3.19      2.11 o 
   3   6  15        0.20       -0.54      1.88 o 
   4   6  15        0.65        2.84      2.97 o 
   5   6  15       18.12       23.68      4.89 o 
  -3   7  15       20.27       26.62      4.48 o 
  -2   7  15       23.75       21.13      3.99 o 
  -1   7  15        0.45       -0.54      2.42 o 
   0   7  15       10.31       17.77      3.96 o 
   1   7  15        1.10        3.55      3.34 o 
 -12   0  16        9.44        5.81      3.25 o 
 -10   0  16       22.52       13.71      9.17 o 
  -8   0  16        8.07        7.24      2.50 o 
  -6   0  16       18.44       21.41      2.84 o 
  -4   0  16      131.89      121.35      6.14 o 
  -2   0  16      119.50      124.44      7.57 o 
   0   0  16        0.00        0.83      1.41 o 
   2   0  16      211.21      215.20     10.20 o 
   4   0  16       11.63       12.42      2.93 o 
   6   0  16      283.83      268.13     14.60 o 
   8   0  16      116.14      108.53      8.80 o 
 -12   1  16       21.96       16.51      2.87 o 
 -11   1  16       14.92       18.59      2.74 o 
 -10   1  16       50.55       42.96      3.65 o 
  -9   1  16        0.03        0.30      1.64 o 
  -8   1  16        0.07       -0.52      1.32 o 
  -7   1  16        2.02        2.76      2.62 o 
  -6   1  16        2.11        2.41      1.05 o 
  -5   1  16       12.88       20.98      2.47 o 
  -4   1  16       44.81       45.11      2.24 o 
  -3   1  16       72.38       80.13      2.49 o 
  -2   1  16       11.84       15.43      1.25 o 
  -1   1  16        0.70        0.10      0.68 o 
   0   1  16        0.00        0.48      0.92 o 
   1   1  16        0.75       -0.45      0.71 o 
   2   1  16        1.62        5.90      1.15 o 
   3   1  16       19.83       22.48      4.28 o 
   4   1  16       44.61       44.73      3.27 o 
   5   1  16       32.86       32.85      2.77 o 
   6   1  16       19.20       22.98      3.22 o 
   7   1  16        1.09        3.33      1.96 o 
   8   1  16        1.54        0.03      1.57 o 
   9   1  16        4.94        9.72      2.84 o 
 -12   2  16        0.28       -2.36      2.36 o 
 -11   2  16        8.57        9.62      2.43 o 
 -10   2  16        2.14        4.16      2.81 o 
  -9   2  16        0.03        2.85      2.70 o 
  -8   2  16       14.42       13.91      2.23 o 
  -7   2  16        0.43       -0.10      0.97 o 
  -6   2  16        0.55       -0.86      1.12 o 
  -5   2  16        8.73       10.88      1.55 o 
  -4   2  16      299.76      304.83      8.78 o 
  -3   2  16        1.31        3.35      0.94 o 
  -2   2  16       22.88       23.17      1.91 o 
  -1   2  16        9.08       10.79      1.81 o 
   0   2  16      278.75      284.81      6.28 o 
   1   2  16      300.37      264.76      6.02 o 
   2   2  16        0.14       -0.21      0.95 o 
   3   2  16      264.58      264.59      9.22 o 
   4   2  16      166.66      151.42      6.57 o 
   5   2  16       27.57       22.81      2.64 o 
   6   2  16        0.93       -0.53      1.74 o 
   7   2  16        0.19        1.94      1.82 o 
   8   2  16        9.99        9.50      2.55 o 
   9   2  16       11.72       19.84      3.40 o 
 -11   3  16        0.00       -0.08      1.97 o 
 -10   3  16        0.89        2.66      2.21 o 
  -9   3  16        8.16        4.74      2.05 o 
  -8   3  16        0.35        0.54      1.15 o 
  -7   3  16       17.30       20.89      2.10 o 
  -6   3  16        7.96        7.22      1.54 o 
  -5   3  16      124.04      113.72      4.47 o 
  -4   3  16        0.91       -0.66      1.18 o 
  -3   3  16      610.13      604.26     14.65 o 
  -2   3  16       65.37       56.32      2.49 o 
  -1   3  16       55.68       52.33      2.24 o 
   0   3  16      104.62       91.59      3.18 o 
   1   3  16      356.28      320.77      8.73 o 
   2   3  16        5.43       10.87      1.87 o 
   3   3  16       25.44       20.77      2.30 o 
   4   3  16        6.29       11.10      2.36 o 
   5   3  16        2.11        3.50      1.73 o 
   6   3  16        8.60       21.01      7.17 o 
   7   3  16        6.07        5.45      2.25 o 
   8   3  16       10.79        9.30      3.59 o 
 -10   4  16        5.36        4.17      2.66 o 
  -9   4  16        9.98       13.87      3.16 o 
  -8   4  16        4.92        9.13      2.37 o 
  -7   4  16        0.09        1.00      1.94 o 
  -6   4  16        1.58       -0.33      1.50 o 
  -5   4  16        0.87       -1.03      2.28 o 
  -4   4  16        0.39        0.82      1.17 o 
  -3   4  16        2.09        4.60      1.70 o 
  -2   4  16       55.33       56.53      2.45 o 
  -1   4  16       32.15       32.59      2.07 o 
   0   4  16      236.68      226.03      6.32 o 
   1   4  16       23.96       27.27      1.97 o 
   2   4  16       13.07       11.35      1.76 o 
   3   4  16       15.89       18.08      2.03 o 
   4   4  16        7.80        8.31      2.04 o 
   5   4  16        5.74        3.38      2.02 o 
   6   4  16       14.24       21.94      5.03 o 
   7   4  16       33.12       49.95      4.54 o 
  -9   5  16        0.02        4.20      2.73 o 
  -8   5  16        8.38        8.98      2.62 o 
  -7   5  16        0.94       -0.57      1.84 o 
  -6   5  16       20.57       34.04      7.07 o 
  -5   5  16        4.92        2.89      1.92 o 
  -4   5  16        6.56        7.49      2.08 o 
  -3   5  16        7.94       10.66      2.67 o 
  -2   5  16        0.30        2.05      1.49 o 
  -1   5  16       20.85       23.98      2.26 o 
   0   5  16       17.26       10.94      1.70 o 
   1   5  16       19.56       23.11      1.96 o 
   2   5  16        7.43        4.56      1.68 o 
   3   5  16        0.00        2.78      2.33 o 
   4   5  16        5.22        5.24      2.44 o 
   5   5  16        5.61        7.23      2.95 o 
   6   5  16        1.25        2.54      2.43 o 
  -7   6  16        3.46        5.74      2.78 o 
  -6   6  16        0.77        0.04      2.56 o 
  -5   6  16       29.51       17.16      3.18 o 
  -4   6  16        8.05       11.21      3.46 o 
  -3   6  16       14.67       12.57      2.75 o 
  -2   6  16       15.36       17.05      3.03 o 
  -1   6  16        2.96        2.07      1.87 o 
   0   6  16        1.42        2.36      1.68 o 
   1   6  16        2.78       -1.68      1.99 o 
   2   6  16        4.66        6.96      2.51 o 
   3   6  16        0.05        3.98      2.92 o 
   4   6  16       20.21       18.33      4.49 o 
 -11   0  17       21.03       14.61      3.72 o 
  -9   0  17      121.02      127.14      8.32 o 
  -7   0  17       46.24       55.81      4.68 o 
  -5   0  17      214.16      168.29      9.12 o 
  -3   0  17      638.87      638.36     17.39 o 
  -1   0  17       17.70       19.70      1.85 o 
   1   0  17      117.68      109.42      3.82 o 
   3   0  17      118.80      120.26      7.32 o 
   5   0  17       71.47       77.00      7.82 o 
   7   0  17        0.85        0.95      2.43 o 
   9   0  17       75.35       67.28      8.04 o 
 -12   1  17       14.90       17.38      2.97 o 
 -11   1  17        3.38        1.93      1.83 o 
 -10   1  17        2.15        1.50      2.05 o 
  -9   1  17        2.71       -0.87      1.54 o 
  -8   1  17        6.26        4.54      1.80 o 
  -7   1  17        0.79       -0.46      1.28 o 
  -6   1  17        2.54        3.83      1.39 o 
  -5   1  17        3.47        2.17      1.44 o 
  -4   1  17        3.71        2.99      1.16 o 
  -3   1  17       22.57       24.32      1.57 o 
  -2   1  17        2.53        5.72      0.98 o 
  -1   1  17       14.18       13.17      1.19 o 
   0   1  17       12.22       10.68      1.17 o 
   1   1  17      280.87      272.66      5.72 o 
   2   1  17       28.13       26.13      2.55 o 
   3   1  17       80.18       76.36      4.17 o 
   4   1  17        4.16        0.41      1.45 o 
   5   1  17       88.12       86.18      4.96 o 
   6   1  17       11.65       10.14      2.36 o 
   7   1  17        2.91        0.69      1.75 o 
   8   1  17        0.03       -0.76      1.88 o 
   9   1  17       60.25       64.22      5.49 o 
 -12   2  17       12.47       17.13      3.62 o 
 -11   2  17        9.90        9.20      2.62 o 
 -10   2  17        0.18       -1.75      1.75 o 
  -9   2  17        5.27        0.88      1.72 o 
  -8   2  17        0.72        2.64      1.88 o 
  -7   2  17        5.57        8.09      1.66 o 
  -6   2  17       60.59       55.99      3.33 o 
  -5   2  17       23.05       16.94      1.84 o 
  -4   2  17        4.99        5.75      2.07 o 
  -3   2  17      104.87      106.86      4.05 o 
  -2   2  17       17.20       17.33      1.64 o 
  -1   2  17      121.74      139.13      3.93 o 
   0   2  17       58.83       59.58      2.43 o 
   1   2  17       40.94       40.55      2.40 o 
   2   2  17        0.10        0.43      0.97 o 
   3   2  17      241.87      231.91      8.74 o 
   4   2  17        5.41        9.19      2.22 o 
   5   2  17        0.37        3.44      1.78 o 
   6   2  17       26.22       24.14      2.93 o 
   7   2  17        7.12        9.21      2.45 o 
   8   2  17       23.35       22.65      3.36 o 
 -11   3  17        4.11       -1.69      2.38 o 
 -10   3  17        0.35        3.81      2.61 o 
  -9   3  17        0.17       -1.79      2.05 o 
  -8   3  17        2.75        5.06      1.58 o 
  -7   3  17        2.18        1.14      1.30 o 
  -6   3  17        0.01       -0.56      1.21 o 
  -5   3  17        0.76        1.01      1.21 o 
  -4   3  17      136.32      129.93      4.87 o 
  -3   3  17       14.03       19.48      2.74 o 
  -2   3  17      290.19      280.31      7.74 o 
  -1   3  17      102.93      111.36      3.75 o 
   0   3  17       39.51       36.31      2.01 o 
   1   3  17       56.96       49.78      2.84 o 
   2   3  17        1.00        2.87      1.21 o 
   3   3  17       34.49       27.85      2.72 o 
   4   3  17        7.85        7.81      2.19 o 
   5   3  17        3.31        2.46      1.75 o 
   6   3  17        0.05       -0.57      1.65 o 
   7   3  17        4.84        5.41      2.33 o 
   8   3  17        1.12        0.38      1.92 o 
 -10   4  17        1.09       -0.05      2.11 o 
  -9   4  17        9.77       13.01      3.20 o 
  -8   4  17        1.12        4.40      2.00 o 
  -7   4  17        4.73        9.32      2.92 o 
  -6   4  17        8.78       10.62      2.25 o 
  -5   4  17        1.52        2.51      1.64 o 
  -4   4  17        5.02        4.01      1.77 o 
  -3   4  17        0.03        0.83      1.59 o 
  -2   4  17       12.03       11.13      1.44 o 
  -1   4  17       26.71       32.98      2.05 o 
   0   4  17       68.87       55.71      2.71 o 
   1   4  17        1.83        2.88      1.20 o 
   2   4  17        0.61        1.26      1.32 o 
   3   4  17       15.98       19.33      2.60 o 
   4   4  17       19.19       15.88      2.50 o 
   5   4  17        0.00        3.12      2.01 o 
   6   4  17       27.15       30.23      3.66 o 
   7   4  17       24.96       21.71      3.41 o 
  -8   5  17        1.45        2.81      2.13 o 
  -7   5  17       24.24       23.47      3.38 o 
  -6   5  17       31.63       36.66      4.12 o 
  -5   5  17       79.06       77.34      5.15 o 
  -4   5  17       12.26       15.66      2.63 o 
  -3   5  17       46.70       54.41      4.13 o 
  -2   5  17       11.72       10.94      2.38 o 
  -1   5  17        0.01       -0.75      1.42 o 
   0   5  17        2.83        1.92      1.17 o 
   1   5  17        3.41        3.35      1.26 o 
   2   5  17       12.21       14.66      2.02 o 
   3   5  17        4.87        3.90      2.00 o 
   4   5  17       19.53       23.08      3.32 o 
   5   5  17       38.33       45.83      5.12 o 
  -6   6  17       13.20       17.37      3.28 o 
  -5   6  17        4.37        7.28      2.82 o 
  -4   6  17        0.17        1.91      2.06 o 
  -3   6  17       15.50       20.65      3.52 o 
  -2   6  17        5.09        5.56      2.59 o 
  -1   6  17        0.32        5.47      2.76 o 
   0   6  17        9.79       10.89      3.70 o 
   1   6  17        4.16        6.61      2.51 o 
   2   6  17        3.50        3.44      2.32 o 
   3   6  17        6.35        3.41      3.39 o 
 -12   0  18       26.77       20.64      4.69 o 
 -10   0  18       72.56       70.64      8.71 o 
  -8   0  18        5.11        5.66      2.52 o 
  -6   0  18        2.96       -0.26      1.61 o 
  -4   0  18      176.19      153.59      5.73 o 
  -2   0  18      256.44      229.92      7.68 o 
   0   0  18        1.30        2.55      1.67 o 
   2   0  18       23.15       25.92      3.53 o 
   4   0  18       47.01       47.39      5.01 o 
   6   0  18       42.67       45.62      6.24 o 
   8   0  18       44.01       37.62      7.79 o 
 -12   1  18        6.98        1.33      2.00 o 
 -11   1  18        0.00       -1.89      1.89 o 
 -10   1  18        1.63       -1.71      2.04 o 
  -9   1  18        5.17        7.20      2.05 o 
  -8   1  18        5.18       -0.30      1.64 o 
  -7   1  18        5.94       10.58      1.91 o 
  -6   1  18        0.09       -0.22      1.05 o 
  -5   1  18       48.28       48.35      2.49 o 
  -4   1  18       10.19        9.50      2.21 o 
  -3   1  18      145.60      146.32      4.10 o 
  -2   1  18        5.84        8.20      1.16 o 
  -1   1  18       21.43       23.67      1.56 o 
   0   1  18       47.71       46.98      2.02 o 
   1   1  18      535.73      543.99     12.75 o 
   2   1  18       70.29       75.12      4.13 o 
   3   1  18       21.32       24.98      2.67 o 
   4   1  18        0.02        0.18      1.43 o 
   5   1  18       34.71       33.76      3.32 o 
   6   1  18        5.38        6.25      2.12 o 
   7   1  18        2.02        1.57      1.94 o 
   8   1  18       73.14       84.26      5.92 o 
 -11   2  18        3.14        3.81      2.59 o 
 -10   2  18        1.10        2.99      1.98 o 
  -9   2  18        0.56        0.60      1.53 o 
  -8   2  18        0.13       -0.26      1.45 o 
  -7   2  18        8.29        9.71      1.74 o 
  -6   2  18        0.00        0.81      1.12 o 
  -5   2  18       53.09       52.90      2.75 o 
  -4   2  18        3.51        3.37      1.44 o 
  -3   2  18      103.94      105.40      3.62 o 
  -2   2  18       11.65       12.56      1.26 o 
  -1   2  18        2.16        6.89      1.47 o 
   0   2  18      101.24      101.41      3.56 o 
   1   2  18       34.17       33.65      2.04 o 
   2   2  18       65.97       72.28      4.38 o 
   3   2  18        7.29        7.59      2.09 o 
   4   2  18        0.23        0.22      1.53 o 
   5   2  18       11.91       16.59      2.67 o 
   6   2  18        0.73        4.07      2.42 o 
   7   2  18        6.58        8.77      2.52 o 
   8   2  18       13.63       14.97      3.15 o 
 -10   3  18       14.38       18.29      4.13 o 
  -9   3  18        0.12        0.06      1.89 o 
  -8   3  18        1.52        2.92      2.58 o 
  -7   3  18        0.00        1.23      1.33 o 
  -6   3  18        0.00        0.80      1.16 o 
  -5   3  18        8.57        9.52      1.71 o 
  -4   3  18        0.60        2.77      1.43 o 
  -3   3  18       23.40       21.27      2.01 o 
  -2   3  18       72.89       76.07      3.03 o 
  -1   3  18       12.61       12.12      1.46 o 
   0   3  18       41.10       37.67      2.13 o 
   1   3  18      317.57      302.24      9.01 o 
   2   3  18        2.33        3.09      1.33 o 
   3   3  18        5.60        5.45      2.63 o 
   4   3  18        0.02       -0.37      1.50 o 
   5   3  18        0.00       -0.84      1.61 o 
   6   3  18        0.02        2.01      2.46 o 
   7   3  18       31.32       31.04      3.88 o 
  -9   4  18        1.11        3.87      2.61 o 
  -8   4  18        6.61        8.77      2.58 o 
  -7   4  18        2.38        3.04      2.01 o 
  -6   4  18        2.16        4.33      1.92 o 
  -5   4  18        8.41       12.05      3.59 o 
  -4   4  18        9.11       10.71      1.89 o 
  -3   4  18       17.68       23.63      3.06 o 
  -2   4  18        5.77       10.36      2.62 o 
  -1   4  18       15.88       19.94      1.93 o 
   0   4  18       28.02       22.98      1.93 o 
   1   4  18       54.45       48.29      3.14 o 
   2   4  18        1.68        1.32      1.35 o 
   3   4  18        0.58        0.53      1.95 o 
   4   4  18        1.04        0.26      1.62 o 
   5   4  18       21.50       28.75      3.49 o 
   6   4  18        0.30        2.55      2.10 o 
  -8   5  18        0.28       -0.54      2.23 o 
  -7   5  18        0.84        0.40      2.39 o 
  -6   5  18        0.17        5.95      2.39 o 
  -5   5  18       38.88       42.99      4.00 o 
  -4   5  18       15.10       15.26      3.02 o 
  -3   5  18      219.33      230.06     10.14 o 
  -2   5  18       66.13       63.93      4.79 o 
  -1   5  18        3.87        6.88      2.20 o 
   0   5  18        3.60        3.66      1.58 o 
   1   5  18       26.02       21.30      2.49 o 
   2   5  18        1.74        4.45      3.11 o 
   3   5  18        1.13        1.86      2.02 o 
   4   5  18        0.57       -0.80      2.16 o 
   5   5  18       17.28       25.58      4.03 o 
  -5   6  18        3.56        4.80      2.53 o 
  -4   6  18       10.53       15.18      3.07 o 
  -3   6  18        0.01        2.19      2.08 o 
  -2   6  18       11.87        9.50      2.84 o 
  -1   6  18        5.36        7.82      2.95 o 
   0   6  18        1.10        0.54      4.23 o 
   1   6  18        1.13       -2.05      2.79 o 
   2   6  18        0.06        0.10      3.85 o 
 -11   0  19       12.71        7.44      5.19 o 
  -9   0  19        0.74        4.72      3.41 o 
  -7   0  19        2.32        6.18      2.45 o 
  -5   0  19       26.76       22.44      3.19 o 
  -3   0  19       26.73       22.95      2.22 o 
  -1   0  19       30.80       37.50      7.76 o 
   1   0  19       10.00       20.26      4.32 o 
   3   0  19        0.04       -0.97      2.08 o 
   5   0  19        0.21        3.00      2.58 o 
   7   0  19      117.24      151.40     18.34 o 
 -11   1  19       18.19       14.92      3.36 o 
 -10   1  19        2.44        0.59      1.70 o 
  -9   1  19        2.03        3.72      1.96 o 
  -8   1  19        1.19        0.82      1.49 o 
  -7   1  19        4.41        3.48      1.96 o 
  -6   1  19       27.98       30.29      2.64 o 
  -5   1  19      114.83       95.71      3.79 o 
  -4   1  19       11.36       12.59      1.50 o 
  -3   1  19      244.33      230.03      5.88 o 
  -2   1  19       10.55       12.59      1.36 o 
  -1   1  19       20.48       20.49      1.52 o 
   0   1  19      171.42      161.24      4.31 o 
   1   1  19       55.75       62.03      4.07 o 
   2   1  19       94.85      104.64      5.15 o 
   3   1  19       20.74       22.41      2.66 o 
   4   1  19       39.58       33.55      3.25 o 
   5   1  19        4.58        8.52      2.92 o 
   6   1  19        2.93        2.09      1.93 o 
   7   1  19        7.72       13.39      2.87 o 
   8   1  19        0.09       -2.03      2.25 o 
 -11   2  19       15.09       17.14      3.56 o 
 -10   2  19        0.13        1.07      1.99 o 
  -9   2  19        0.23       -0.45      1.61 o 
  -8   2  19        5.84        8.05      2.07 o 
  -7   2  19       13.53       11.71      3.19 o 
  -6   2  19        0.04        0.14      1.04 o 
  -5   2  19       22.18       24.62      2.15 o 
  -4   2  19        0.04        1.40      1.18 o 
  -3   2  19        6.83        9.27      2.07 o 
  -2   2  19        0.02        0.63      0.93 o 
  -1   2  19        3.29        3.30      1.18 o 
   0   2  19       25.02       27.42      1.89 o 
   1   2  19      161.58      152.71      5.78 o 
   2   2  19      128.83      132.31     12.11 o 
   3   2  19      106.22      102.08      5.45 o 
   4   2  19        0.03       -1.80      1.80 o 
   5   2  19        0.64        0.31      1.69 o 
   6   2  19        0.47       -1.98      2.00 o 
   7   2  19        4.95       10.73      3.52 o 
 -10   3  19        2.07        2.46      2.42 o 
  -9   3  19        0.75       -0.17      2.29 o 
  -8   3  19        0.08        4.34      2.31 o 
  -7   3  19        0.07        0.94      1.34 o 
  -6   3  19       54.86       53.00      3.44 o 
  -5   3  19        0.16       -1.34      1.34 o 
  -4   3  19        4.31        4.30      1.49 o 
  -3   3  19        0.77        3.35      1.41 o 
  -2   3  19        0.01        0.55      1.08 o 
  -1   3  19        0.80        5.75      1.32 o 
   0   3  19       41.12       39.36      2.32 o 
   1   3  19        0.02        1.13      1.21 o 
   2   3  19      101.73       94.84      5.13 o 
   3   3  19        3.37        0.25      1.75 o 
   4   3  19        8.70        3.02      1.91 o 
   5   3  19        0.44        1.76      2.02 o 
   6   3  19       35.84       35.28      3.94 o 
   7   3  19       15.40       22.77      3.60 o 
  -9   4  19        5.39        7.78      2.97 o 
  -8   4  19        7.64        4.75      2.65 o 
  -7   4  19        9.44       11.31      2.60 o 
  -6   4  19        7.91       10.17      2.61 o 
  -5   4  19       30.07       32.92      3.19 o 
  -4   4  19        0.06        1.06      1.36 o 
  -3   4  19       19.79       22.79      2.37 o 
  -2   4  19        0.00        1.67      1.40 o 
  -1   4  19       17.62       19.40      1.86 o 
   0   4  19       12.98       10.19      1.72 o 
   1   4  19        3.76        3.56      1.55 o 
   2   4  19        3.24       11.21      5.92 o 
   3   4  19        0.04        3.02      2.01 o 
   4   4  19       42.61       49.50      4.07 o 
   5   4  19        2.47        7.13      2.46 o 
  -7   5  19        0.09        3.23      4.44 o 
  -6   5  19       13.84       19.42      3.19 o 
  -5   5  19        6.90        9.17      2.73 o 
  -4   5  19       32.26       31.66      3.99 o 
  -3   5  19        0.94        3.34      2.19 o 
  -2   5  19       15.97       20.17      3.03 o 
  -1   5  19        1.67        0.73      2.62 o 
   0   5  19      110.36      108.69      7.09 o 
   1   5  19        0.04        1.36      2.14 o 
   2   5  19        0.40        6.28      2.82 o 
   3   5  19        0.52        2.04      2.01 o 
   4   5  19        0.13        2.50      3.23 o 
  -4   6  19        6.25       10.34      3.62 o 
  -3   6  19        0.72        4.23      2.71 o 
  -2   6  19        9.63       10.74      3.27 o 
  -1   6  19        7.01        7.95      4.08 o 
   0   6  19        0.09        3.11      3.28 o 
 -10   0  20        8.37        3.98      2.92 o 
  -8   0  20        0.00        3.43      7.05 o 
  -6   0  20       29.67       29.94      3.85 o 
  -4   0  20      108.39       99.84      7.31 o 
  -2   0  20       31.19       28.32      3.90 o 
   0   0  20      311.72      336.96     11.10 o 
   2   0  20       60.66       64.01      5.94 o 
   4   0  20       15.14       19.14      3.83 o 
   6   0  20       58.20       79.14      7.72 o 
 -11   1  20        1.63        1.01      1.95 o 
 -10   1  20        4.90        1.41      1.84 o 
  -9   1  20        0.08        1.28      1.74 o 
  -8   1  20        2.63        8.36      2.84 o 
  -7   1  20        3.36        8.05      2.30 o 
  -6   1  20        1.90        2.97      1.54 o 
  -5   1  20        1.20        0.59      1.04 o 
  -4   1  20        5.93        9.90      2.63 o 
  -3   1  20       16.47       16.65      1.50 o 
  -2   1  20       83.86       81.25      3.09 o 
  -1   1  20        2.88        3.84      1.78 o 
   0   1  20        0.08        1.42      0.89 o 
   1   1  20        2.79        3.51      1.87 o 
   2   1  20        0.06        1.77      1.67 o 
   3   1  20       52.91       55.72      4.07 o 
   4   1  20       15.15       17.04      2.63 o 
   5   1  20        1.53        0.61      1.76 o 
   6   1  20        2.53       -0.45      1.86 o 
   7   1  20        6.82        3.05      2.34 o 
 -10   2  20       11.27       17.95      2.93 o 
  -9   2  20        9.28       17.50      3.51 o 
  -8   2  20       23.54       24.55      3.01 o 
  -7   2  20       10.64       13.23      2.95 o 
  -6   2  20        0.02        1.11      1.24 o 
  -5   2  20        0.33        1.40      1.27 o 
  -4   2  20        6.85       11.93      1.77 o 
  -3   2  20       14.56       17.03      1.93 o 
  -2   2  20        2.12        1.55      0.99 o 
  -1   2  20       49.03       42.53      2.22 o 
   0   2  20      103.09      106.95      4.30 o 
   1   2  20      143.74      133.06      6.72 o 
   2   2  20       61.68       56.97      4.37 o 
   3   2  20        0.10        1.90      3.32 o 
   4   2  20        1.27        2.70      1.96 o 
   5   2  20        0.02        6.09      2.66 o 
   6   2  20        0.46       -0.01      1.79 o 
   7   2  20        8.80       20.62      3.54 o 
 -10   3  20        0.00       -1.11      2.58 o 
  -9   3  20        9.83       15.35      3.38 o 
  -8   3  20        1.61        1.45      2.16 o 
  -7   3  20       15.88       20.01      4.07 o 
  -6   3  20        2.36        6.47      2.40 o 
  -5   3  20        0.51        1.54      1.52 o 
  -4   3  20        0.42        0.84      1.30 o 
  -3   3  20       11.43       14.24      1.94 o 
  -2   3  20        6.28        8.91      2.77 o 
  -1   3  20       14.99       13.01      1.64 o 
   0   3  20        4.73        6.04      1.52 o 
   1   3  20        3.09        6.49      1.87 o 
   2   3  20        3.14        4.53      1.98 o 
   3   3  20       14.56       23.65      6.61 o 
   4   3  20        2.85        5.14      2.16 o 
   5   3  20       10.03       10.10      2.60 o 
   6   3  20        0.07        1.34      2.06 o 
  -8   4  20        2.47        5.95      4.64 o 
  -7   4  20        1.67        3.53      2.45 o 
  -6   4  20        3.23        0.53      1.79 o 
  -5   4  20       19.65       20.57      2.77 o 
  -4   4  20       31.28       38.12      3.62 o 
  -3   4  20       73.45       65.58      4.28 o 
  -2   4  20       60.91       59.81      3.60 o 
  -1   4  20        0.81       -0.02      1.27 o 
   0   4  20        8.83       10.32      2.60 o 
   1   4  20        5.33        2.36      1.72 o 
   2   4  20        0.12       -0.97      1.60 o 
   3   4  20        2.22        0.05      1.63 o 
   4   4  20        5.34        3.72      2.19 o 
   5   4  20        1.00       -2.33      2.33 o 
  -6   5  20        0.32        3.12      2.64 o 
  -5   5  20       22.83       26.30      3.84 o 
  -4   5  20        9.94        9.32      2.88 o 
  -3   5  20       68.55       81.28      5.51 o 
  -2   5  20        5.23        6.88      2.49 o 
  -1   5  20       16.14       20.46      3.60 o 
   0   5  20        0.05       -0.12      2.58 o 
   1   5  20       32.40       33.46      7.42 o 
   2   5  20       25.85       32.56      4.33 o 
   3   5  20       30.38       29.12      5.97 o 
  -9   0  21        0.15        0.98      2.36 o 
  -7   0  21       10.46        7.67      3.10 o 
  -5   0  21      112.96       93.81      7.90 o 
  -3   0  21      329.72      319.90     11.27 o 
  -1   0  21      418.16      457.49     15.91 o 
   1   0  21       28.92       28.01      4.15 o 
   3   0  21        6.72       11.69      3.43 o 
   5   0  21        1.26        0.16      2.38 o 
   7   0  21        2.57        0.96      2.94 o 
 -10   1  21        0.33        2.75      2.15 o 
  -9   1  21        3.69        4.49      2.09 o 
  -8   1  21        2.18        5.01      1.96 o 
  -7   1  21        6.83        5.13      2.15 o 
  -6   1  21        0.38        4.28      1.72 o 
  -5   1  21        6.58        5.66      1.73 o 
  -4   1  21        9.06        9.11      1.58 o 
  -3   1  21       92.85       86.07      3.27 o 
  -2   1  21       49.64       46.19      3.61 o 
  -1   1  21        3.78        5.04      1.08 o 
   0   1  21        1.33        1.34      1.06 o 
   1   1  21       83.57       83.93      4.85 o 
   2   1  21       36.49       39.64      5.67 o 
   3   1  21        1.43       -2.02      2.17 o 
   4   1  21        1.21        6.27      3.73 o 
   5   1  21       21.70       26.32      3.59 o 
   6   1  21        2.38        0.38      1.95 o 
 -10   2  21        2.49        0.77      2.22 o 
  -9   2  21        0.60        2.56      1.97 o 
  -8   2  21       34.96       33.84      3.52 o 
  -7   2  21       15.70       23.20      2.93 o 
  -6   2  21       58.56       58.12      4.01 o 
  -5   2  21        1.12        0.92      1.23 o 
  -4   2  21        3.77        4.53      2.26 o 
  -3   2  21        0.62       -0.41      1.24 o 
  -2   2  21       12.90       10.17      1.37 o 
  -1   2  21       44.00       37.05      2.56 o 
   0   2  21       81.34       79.33      3.83 o 
   1   2  21       51.11       50.02      3.87 o 
   2   2  21        0.17        0.57      1.59 o 
   3   2  21        1.70        2.02      1.87 o 
   4   2  21        0.94       -0.15      2.29 o 
   5   2  21        2.42        4.82      2.51 o 
   6   2  21        0.00        0.36      1.98 o 
  -9   3  21       17.60       20.71      3.76 o 
  -8   3  21       42.92       46.28      4.99 o 
  -7   3  21        2.47        1.88      1.90 o 
  -6   3  21        6.60       10.06      3.49 o 
  -5   3  21        5.55        6.00      2.25 o 
  -4   3  21       24.29       24.80      2.58 o 
  -3   3  21        3.51        3.17      2.01 o 
  -2   3  21        2.82        2.01      1.66 o 
  -1   3  21        0.07        0.66      1.19 o 
   0   3  21       23.41       24.65      2.25 o 
   1   3  21        4.22        1.63      1.73 o 
   2   3  21       12.39        8.91      3.54 o 
   3   3  21        9.66        4.18      2.17 o 
   4   3  21        8.58       12.75      2.78 o 
   5   3  21        1.02        1.26      2.12 o 
  -8   4  21        4.51        2.29      2.56 o 
  -7   4  21        0.06        1.64      2.30 o 
  -6   4  21       11.33       15.41      2.87 o 
  -5   4  21        2.47        4.34      2.39 o 
  -4   4  21       56.13       51.70      4.22 o 
  -3   4  21       49.46       49.18      6.66 o 
  -2   4  21        2.18        1.56      1.53 o 
  -1   4  21       10.51       13.90      2.58 o 
   0   4  21       25.60       30.54      3.06 o 
   1   4  21       13.35        8.89      2.39 o 
   2   4  21        5.70        7.88      2.43 o 
   3   4  21       27.33       28.18      3.66 o 
   4   4  21        3.43        5.86      2.53 o 
  -5   5  21        9.50        8.85      3.14 o 
  -4   5  21        2.03        2.62      2.20 o 
  -3   5  21       10.76       16.85      3.25 o 
  -2   5  21       65.95       71.21     10.18 o 
  -1   5  21        3.28        3.03      2.53 o 
   0   5  21       51.05       73.25      9.84 o 
   1   5  21        3.13        0.88      3.43 o 
 -10   0  22        4.99        5.77      3.41 o 
  -8   0  22        0.64        1.76      3.18 o 
  -6   0  22        0.88        0.24      1.89 o 
  -4   0  22        5.69        1.23      3.66 o 
  -2   0  22        2.31        8.19      2.50 o 
   0   0  22      110.20      107.13      7.82 o 
   2   0  22      412.56      429.28     22.83 o 
   4   0  22        0.14       -1.31      4.20 o 
   6   0  22       15.72       11.00      4.36 o 
 -10   1  22        2.75        4.85      2.32 o 
  -9   1  22        3.64        3.39      2.13 o 
  -8   1  22        2.59        1.68      1.81 o 
  -7   1  22        4.38       14.18      2.44 o 
  -6   1  22        4.77        4.60      1.79 o 
  -5   1  22        3.37        3.71      1.90 o 
  -4   1  22        6.89        8.55      1.72 o 
  -3   1  22        9.43       10.82      2.25 o 
  -2   1  22        0.01       -0.56      1.06 o 
  -1   1  22       34.06       32.24      2.13 o 
   0   1  22       34.33       35.15      3.01 o 
   1   1  22       23.76       22.76      2.80 o 
   2   1  22       25.74       27.89      3.28 o 
   3   1  22        9.37        9.52      2.43 o 
   4   1  22        9.17       13.90      2.77 o 
   5   1  22        0.05        2.66      2.59 o 
   6   1  22       29.99       38.00      4.40 o 
  -9   2  22        6.41        7.13      2.48 o 
  -8   2  22        1.59       -0.18      1.66 o 
  -7   2  22        7.40       11.07      4.07 o 
  -6   2  22        0.15        1.64      1.72 o 
  -5   2  22        0.00        0.33      1.20 o 
  -4   2  22        0.74        0.93      1.55 o 
  -3   2  22        8.43        9.22      1.73 o 
  -2   2  22        3.08        4.75      1.52 o 
  -1   2  22       19.56       19.67      2.26 o 
   0   2  22        0.01       -0.72      1.58 o 
   1   2  22       43.80       49.89      3.91 o 
   2   2  22        3.30        8.48      3.18 o 
   3   2  22       45.08       34.75      3.64 o 
   4   2  22        0.43        6.82      5.11 o 
   5   2  22       17.05       23.29      3.57 o 
  -8   3  22        4.21        5.26      2.83 o 
  -7   3  22        0.03       -2.24      2.28 o 
  -6   3  22        0.16        2.28      1.86 o 
  -5   3  22        0.85        2.41      1.69 o 
  -4   3  22        7.52        8.69      2.16 o 
  -3   3  22        0.07        1.91      1.45 o 
  -2   3  22        5.09        3.73      1.52 o 
  -1   3  22        0.83       -0.84      1.76 o 
   0   3  22       17.03       20.21      2.81 o 
   1   3  22        3.15        7.39      2.78 o 
   2   3  22       12.11       15.37      2.67 o 
   3   3  22        4.43        3.87      2.22 o 
   4   3  22        3.68        7.18      2.58 o 
  -7   4  22       12.72       11.64      3.38 o 
  -6   4  22        4.00        2.03      2.43 o 
  -5   4  22        9.54       11.76      2.70 o 
  -4   4  22        7.47       10.41      3.26 o 
  -3   4  22       39.12       42.44      4.20 o 
  -2   4  22        0.11        1.49      1.85 o 
  -1   4  22       45.63       49.21      4.25 o 
   0   4  22        7.21       11.34      3.41 o 
   1   4  22       16.50       17.29      4.24 o 
   2   4  22        3.47        2.62      2.12 o 
   3   4  22       12.80       17.52      3.35 o 
  -3   5  22        1.67        4.24      3.20 o 
  -2   5  22        1.15        1.74      2.46 o 
  -1   5  22       12.55       11.19      6.12 o 
  -9   0  23        1.27        0.63      4.89 o 
  -7   0  23        0.66        4.13      2.76 o 
  -5   0  23        1.17        1.91      2.36 o 
  -3   0  23       96.57       92.32      5.16 o 
  -1   0  23        5.47        8.59      3.01 o 
   1   0  23      112.82      109.47      8.77 o 
   3   0  23      135.58      141.37     11.06 o 
   5   0  23       99.66      100.38      9.77 o 
  -9   1  23        0.00        2.04      1.98 o 
  -8   1  23       10.38       15.91      2.76 o 
  -7   1  23       11.06        9.76      3.65 o 
  -6   1  23        2.95        5.92      3.92 o 
  -5   1  23       14.79       14.98      2.29 o 
  -4   1  23        1.59       -1.02      1.43 o 
  -3   1  23       38.87       40.11      2.75 o 
  -2   1  23       48.81       53.42      2.79 o 
  -1   1  23      134.90      135.10      6.56 o 
   0   1  23       45.83       52.99      4.13 o 
   1   1  23      114.66      112.68      6.29 o 
   2   1  23        6.23       13.58      2.80 o 
   3   1  23        6.57        6.07      2.43 o 
   4   1  23        0.83       -0.25      1.84 o 
   5   1  23       17.98       20.84      4.18 o 
  -9   2  23       18.26       26.02      5.42 o 
  -8   2  23        8.10       11.06      3.16 o 
  -7   2  23       24.52       25.40      3.25 o 
  -6   2  23        0.36        0.90      1.77 o 
  -5   2  23        0.03       -0.08      1.45 o 
  -4   2  23        3.19        1.48      1.41 o 
  -3   2  23        3.13        1.66      1.50 o 
  -2   2  23        0.50        3.07      1.42 o 
  -1   2  23       13.93       13.98      2.56 o 
   0   2  23        0.87       -0.64      2.03 o 
   1   2  23        1.18        1.48      1.84 o 
   2   2  23        4.51        5.69      2.31 o 
   3   2  23        0.02        1.75      2.01 o 
   4   2  23       11.34       12.37      3.06 o 
  -7   3  23        5.68        5.04      2.77 o 
  -6   3  23       43.12       37.85      4.36 o 
  -5   3  23       17.01       25.08      4.41 o 
  -4   3  23        0.09        1.08      1.53 o 
  -3   3  23       10.37       13.33      2.78 o 
  -2   3  23        0.18        0.46      1.88 o 
  -1   3  23       10.81        8.07      2.86 o 
   0   3  23        5.22        7.34      3.02 o 
   1   3  23        0.90        2.33      2.04 o 
   2   3  23        5.30        8.29      2.68 o 
   3   3  23        3.52        2.52      2.28 o 
  -6   4  23        0.37        3.69      2.70 o 
  -5   4  23        0.37       -1.39      2.23 o 
  -4   4  23        2.62        4.90      2.48 o 
  -3   4  23        3.61        7.63      4.39 o 
  -2   4  23        0.24        1.12      2.11 o 
  -1   4  23        0.00        0.18      2.75 o 
   0   4  23       54.79       59.51      6.58 o 
   1   4  23        4.79        4.15      2.81 o 
  -8   0  24       29.34       22.21      4.67 o 
  -6   0  24       31.37       32.15      5.15 o 
  -4   0  24       21.67       36.73      8.97 o 
  -2   0  24        4.33       11.02      3.21 o 
   0   0  24       13.91       21.68      4.79 o 
   2   0  24       31.85       42.81      8.18 o 
   4   0  24       29.69       43.91      6.45 o 
  -8   1  24       14.68       16.03      2.93 o 
  -7   1  24        3.07        0.54      1.74 o 
  -6   1  24        0.00       -0.28      1.54 o 
  -5   1  24        0.09        0.14      1.45 o 
  -4   1  24        0.60        0.70      1.51 o 
  -3   1  24       12.14       13.72      1.84 o 
  -2   1  24       25.02       27.01      2.90 o 
  -1   1  24        8.87        4.51      1.89 o 
   0   1  24       32.62       38.65      3.79 o 
   1   1  24       27.21       28.39      5.79 o 
   2   1  24      105.47       93.70      6.47 o 
   3   1  24       10.67       19.43      3.41 o 
   4   1  24        0.98        0.34      2.00 o 
  -8   2  24        1.39        4.04      4.40 o 
  -7   2  24        7.92        9.27      2.54 o 
  -6   2  24        4.72        6.17      2.22 o 
  -5   2  24        0.10        1.02      1.67 o 
  -4   2  24        7.24        5.49      2.41 o 
  -3   2  24        2.87        1.53      1.38 o 
  -2   2  24       41.87       43.39      3.51 o 
  -1   2  24        0.04       -1.33      2.22 o 
   0   2  24        3.84       -0.37      1.75 o 
   1   2  24        6.08        4.68      2.16 o 
   2   2  24        2.70       -0.79      2.40 o 
   3   2  24        0.43        3.70      2.42 o 
  -6   3  24        0.24        3.78      2.75 o 
  -5   3  24        7.20        6.51      3.03 o 
  -4   3  24        0.32       -0.12      1.47 o 
  -3   3  24        0.48        0.18      1.66 o 
  -2   3  24        1.04       -0.65      2.32 o 
  -1   3  24        0.58       -2.36      2.84 o 
   0   3  24        0.03        0.70      2.21 o 
   1   3  24        0.73        2.81      2.65 o 
   2   3  24        4.13        6.59      2.74 o 
  -4   4  24        3.18       -0.83      2.68 o 
  -3   4  24        0.05        3.49      6.18 o 
  -2   4  24        0.01       -0.01      2.67 o 
  -1   4  24        1.06        9.31      4.25 o 
  -7   0  25        0.43        1.93      2.79 o 
  -5   0  25       41.71       42.14      5.24 o 
  -3   0  25       47.27       44.97      9.64 o 
  -1   0  25        3.55        2.71      2.95 o 
   1   0  25       74.30       77.22      8.16 o 
   3   0  25        9.48        3.72      3.34 o 
  -7   1  25        0.81       -1.45      2.07 o 
  -6   1  25        0.18       -0.66      1.75 o 
  -5   1  25        0.19       -0.44      1.85 o 
  -4   1  25        1.94       -0.58      1.56 o 
  -3   1  25        0.46        0.20      1.64 o 
  -2   1  25        1.27        4.83      2.99 o 
  -1   1  25        0.02       -0.81      2.07 o 
   0   1  25        1.38        0.32      1.79 o 
   1   1  25        2.37        2.10      2.91 o 
   2   1  25        5.06        6.49      2.57 o 
   3   1  25       28.87       35.41      4.31 o 
  -7   2  25        0.00       -0.13      1.85 o 
  -6   2  25        5.40        5.85      2.53 o 
  -5   2  25        8.48        8.40      2.72 o 
  -4   2  25       16.04       13.74      2.68 o 
  -3   2  25       15.07       16.45      2.77 o 
  -2   2  25       16.96       16.19      4.62 o 
  -1   2  25       11.39       11.15      3.20 o 
   0   2  25        4.19        4.77      5.54 o 
   1   2  25       10.26        9.63      2.65 o 
   2   2  25        0.43        1.37      2.11 o 
  -5   3  25        0.34       -2.24      2.80 o 
  -4   3  25        1.13        2.32      2.53 o 
  -3   3  25        0.18       -0.31      2.32 o 
  -2   3  25        0.88        1.52      2.44 o 
  -1   3  25        2.83        2.91      2.71 o 
   0   3  25        7.35        6.17      3.21 o 
  -6   0  26        2.89       -0.27      2.58 o 
  -4   0  26        8.01        4.46      5.33 o 
  -2   0  26        1.61       -5.60      5.60 o 
   0   0  26       19.60       20.56      4.55 o 
   2   0  26        5.84        6.35      3.95 o 
  -6   1  26       32.37       28.13      3.42 o 
  -5   1  26        1.87        1.40      2.00 o 
  -4   1  26       15.72       17.00      5.07 o 
  -3   1  26        2.73        2.08      3.37 o 
  -2   1  26       17.70       32.23      5.91 o 
  -1   1  26        1.57        3.68      2.78 o 
   0   1  26        0.28       -0.15      2.34 o 
   1   1  26        0.43        1.51      2.05 o 
  -5   2  26        2.56        0.13      2.63 o 
  -4   2  26        0.00        1.87      3.40 o 
  -3   2  26        6.81        6.16      3.87 o 
  -2   2  26        0.54        1.77      2.69 o 
  -1   2  26        4.38        2.92      2.70 o 
   0   2  26        4.60        2.81      2.93 o 
  -5   0  27        9.30        7.53      6.31 o 
  -3   0  27        2.39       -2.62      5.17 o 
  -1   0  27        0.40       -2.94      5.03 o 
  -4   1  27       10.44        8.04     10.35 o 
  -3   1  27        7.42       10.92      4.51 o 
  -2   1  27        0.17        4.87      3.90 o 
  -1   1  27        0.19       -2.15      4.87 o 
                                                 
